# Supplementary material for: 5,7-Dimeth­oxy-2-phenyl-4H-chromen-4-one
Source: Acta Crystallogr Sect E Struct Rep Online. 2009 Feb 11;65(Pt 3):o504–5. doi: 10.1107/S1600536809003948 (PMC2968465; doi:10.1107/S1600536809003948)
Supplement: Supplementary file 1 [file e-65-0o504-sup1.cif]

##############################################################################
###                                                                        ###
###        Electronic paper (Acta Crystallographica Section E)             ###
###                                                                        ###
##############################################################################
#                                                                            #
# This CIF contains the data in a paper accepted for publication in Acta     #
# Crystallographica Section E. It conforms to the requirements of Notes      #
# for Authors for Section E, and has been peer reviewed under the auspices   #
# of the IUCr Commission on Journals.                                        #
#                                                                            #
# Full details of the Crystallographic Information File format               #
# are given in the paper "The Crystallographic Information File (CIF):       #
# a New Standard Archive File for Crystallography" by S. R. Hall, F. H.      #
# Allen and I. D. Brown [Acta Cryst. (1991), A47, 655-685].                  #
#                                                                            #
# The current version of the core CIF dictionary is obtainable from          #
# ftp://ftp.iucr.org/pub/cif_core.dic. The current version number is 2.4.    #
#                                                                            #
# Software is freely available for graphical display of the structure(s) in  #
# this CIF.  For information consult the CIF home page http://www.iucr.org/  #
# cif/home.html                                                              #
#                                                                            #
# This file may be used for bona fide research purposes within the           #
# scientific community so long as proper attribution is given to the journal # 
# article from which it was obtained.                                        #
#                                                                            #
##############################################################################
                                             
data_I
_audit_creation_method     SHELXL-97
_chemical_name_systematic
;
5,7-Dimethoxy-2-phenyl-4<i>H</i>-chromen-4-one
;
_chemical_name_common
;
5,7-Dimethoxy-2-phenyl benzopyran-4H-one
;
_chemical_formula_moiety     'C17 H14 O4'
_chemical_formula_sum     'C17 H14 O4'
_chemical_formula_iupac     'C17 H14 O4'
_chemical_formula_weight     282.28
_chemical_melting_point     ?
_chemical_melting_point_gt     413
_chemical_melting_point_lt     415
_symmetry_cell_setting     'Triclinic'
_symmetry_space_group_name_H-M     'P -1'
_symmetry_space_group_name_hall     '-P 1'
loop_
    _symmetry_equiv_pos_as_xyz
    'x, y, z'
    '-x, -y, -z'
_cell_length_a     7.3938(17)
_cell_length_b     11.430(3)
_cell_length_c     16.547(4)
_cell_angle_alpha     92.414(4)
_cell_angle_beta     102.723(4)
_cell_angle_gamma     91.916(4)
_cell_volume     1361.5(6)
_cell_formula_units_Z     4
_cell_measurement_reflns_used     547
_cell_measurement_theta_min     2.67
_cell_measurement_theta_max     27.0
_cell_measurement_temperature     293(2)
_exptl_crystal_description     'rectangular'
_exptl_crystal_colour     'colourless'
_exptl_crystal_size_max     0.35
_exptl_crystal_size_mid     0.32
_exptl_crystal_size_min     0.29
_exptl_crystal_density_diffrn     1.377
_exptl_crystal_density_meas     ?
_exptl_crystal_density_method     'not measured'
_exptl_crystal_F_000     592
_exptl_absorpt_coefficient_mu     0.098
_exptl_absorpt_correction_type     'multi-scan'
_exptl_absorpt_process_details     '(SADABS; Sheldrick, 1996)'
_exptl_absorpt_correction_T_min     0.9668
_exptl_absorpt_correction_T_max     0.9772
_exptl_special_details
;
;
_diffrn_ambient_temperature     293(2)
_diffrn_radiation_type     MoK\a
_diffrn_radiation_wavelength     0.71073
_diffrn_radiation_source     'fine-focus sealed tube'
_diffrn_radiation_monochromator     graphite
_diffrn_measurement_device_type     'Bruker SMART APEX CCD'
_diffrn_measurement_method     \w
_diffrn_detector_area_resol_mean     0.3
_diffrn_reflns_number     15401
_diffrn_reflns_av_R_equivalents     0.0422
_diffrn_reflns_av_sigmaI/netI     0.0542
_diffrn_reflns_theta_min     2.13
_diffrn_reflns_theta_max     28.04
_diffrn_reflns_theta_full     27.00
_diffrn_measured_fraction_theta_max     1.000
_diffrn_measured_fraction_theta_full     1.000
_diffrn_reflns_limit_h_min     -9
_diffrn_reflns_limit_h_max     9
_diffrn_reflns_limit_k_min     -14
_diffrn_reflns_limit_k_max     14
_diffrn_reflns_limit_l_min     -21
_diffrn_reflns_limit_l_max     21
_diffrn_standards_number     ?
_diffrn_standards_interval_count     ?
_diffrn_standards_interval_time     ?
_diffrn_standards_decay_%     ?
_refine_special_details
;
Refinement of <i>F</i>^2^ against ALL reflections. The weighted <i>R</i>-factor
<i>wR</i> and goodness of fit <i>S</i> are based on <i>F</i>^2^, conventional
<i>R</i>-factors <i>R</i> are based on <i>F</i>, with <i>F</i> set to zero for
negative <i>F</i>^2^. The threshold expression of <i>F</i>^2^ >
\s(<i>F</i>^2^) is used only for calculating <i>R</i>-factors(gt) <i>etc</i>.
and is not relevant to the choice of reflections for refinement.
<i>R</i>-factors based on <i>F</i>^2^ are statistically about twice as large
as those based on <i>F</i>, and <i>R</i>- factors based on ALL data will be
even larger.
;
_reflns_number_total     6096
_reflns_number_gt     3897
_reflns_threshold_expression     I>2\s(I)
_refine_ls_structure_factor_coef     Fsqd
_refine_ls_matrix_type     full
_refine_ls_R_factor_all     0.0897
_refine_ls_R_factor_gt     0.0497
_refine_ls_wR_factor_gt     0.1078
_refine_ls_wR_factor_ref     0.1259
_refine_ls_goodness_of_fit_ref     1.011
_refine_ls_restrained_S_all     1.011
_refine_ls_number_reflns     6096
_refine_ls_number_parameters     386
_refine_ls_number_restraints     0
_refine_ls_hydrogen_treatment     constr
_refine_ls_weighting_scheme     calc
_refine_ls_weighting_details
          'calc w=1/[\s^2^(Fo^2^)+(0.0509P)^2^+0.201P] where P=(Fo^2^+2Fc^2^)/3'
_atom_sites_solution_hydrogens     geom
_atom_sites_solution_primary     direct
_atom_sites_solution_secondary     difmap
_refine_ls_shift/su_max     0.000
_refine_ls_shift/su_mean     0.000
_refine_diff_density_max     0.172
_refine_diff_density_min     -0.170
_refine_ls_extinction_method     'SHELXL97 (Sheldrick, 2008)'
_refine_ls_extinction_coef     0.051(3)
_refine_ls_extinction_expression
                                  'Fc^*^=kFc[1+0.001xFc^2^\l^3^/sin(2\q)]^-1/4^'
loop_
    _atom_type_symbol
    _atom_type_description
    _atom_type_scat_dispersion_real
    _atom_type_scat_dispersion_imag
    _atom_type_scat_source
    'C' 'C' 0.0033 0.0016
                         'International Tables Vol C Tables 4.2.6.8 and 6.1.1.4'
    'H' 'H' 0.0000 0.0000
                         'International Tables Vol C Tables 4.2.6.8 and 6.1.1.4'
    'O' 'O' 0.0106 0.0060
                         'International Tables Vol C Tables 4.2.6.8 and 6.1.1.4'
_computing_data_collection     'SMART (Bruker, 2007)'
_computing_cell_refinement     'SAINT (Bruker, 2007)'
_computing_data_reduction     'SAINT (Bruker, 2007)'
_computing_structure_solution     'SHELXS97 (Sheldrick, 2008)'
_computing_structure_refinement     'SHELXL97 (Sheldrick, 2008)'
_computing_molecular_graphics     'PLATON (Spek, 2003)'
_computing_publication_material     'SHELXL97 (Sheldrick, 2008)'
loop_
    _atom_site_type_symbol
    _atom_site_label
    _atom_site_fract_x
    _atom_site_fract_y
    _atom_site_fract_z
    _atom_site_U_iso_or_equiv
    _atom_site_adp_type
    _atom_site_calc_flag
    _atom_site_refinement_flags
    _atom_site_occupancy
    _atom_site_disorder_assembly
    _atom_site_disorder_group
    O O1A 0.84670(17) 0.61660(10) 0.25891(7) 0.0474(3) Uani d . 1 . .
    C C2A 0.7660(2) 0.57055(15) 0.18112(10) 0.0424(4) Uani d . 1 . .
    C C3A 0.7470(3) 0.63612(16) 0.11527(11) 0.0511(5) Uani d . 1 . .
    H H3A 0.6915 0.6014 0.0635 0.0716(16) Uiso calc R 1 . .
    C C4A 0.8077(3) 0.75819(17) 0.11977(12) 0.0534(5) Uani d . 1 . .
    C C5A 0.9527(3) 0.92519(15) 0.22512(12) 0.0482(4) Uani d . 1 . .
    C C6A 1.0295(3) 0.96129(16) 0.30639(12) 0.0506(5) Uani d . 1 . .
    H H6A 1.0710 1.0390 0.3193 0.0716(16) Uiso calc R 1 . .
    C C7A 1.0455(3) 0.88267(16) 0.36930(11) 0.0471(4) Uani d . 1 . .
    C C8A 0.9833(2) 0.76767(15) 0.35194(11) 0.0459(4) Uani d . 1 . .
    H H8A 0.9931 0.7148 0.3937 0.0716(16) Uiso calc R 1 . .
    C C9A 0.9053(2) 0.73324(14) 0.26986(11) 0.0416(4) Uani d . 1 . .
    C C10A 0.8873(2) 0.80697(15) 0.20411(11) 0.0437(4) Uani d . 1 . .
    O O11A 0.7924(3) 0.81279(13) 0.05644(9) 0.0885(6) Uani d . 1 . .
    O O12A 0.9347(2) 0.99695(11) 0.16087(8) 0.0626(4) Uani d . 1 . .
    C C13A 1.0217(3) 1.11127(17) 0.17698(14) 0.0670(6) Uani d . 1 . .
    H H13A 0.9654 1.1550 0.2150 0.0795(19) Uiso calc R 1 . .
    H H13B 1.0068 1.1507 0.1260 0.0795(19) Uiso calc R 1 . .
    H H13C 1.1515 1.1051 0.2008 0.0795(19) Uiso calc R 1 . .
    O O14A 1.1259(2) 0.92860(11) 0.44691(8) 0.0607(4) Uani d . 1 . .
    C C15A 1.1399(3) 0.85301(18) 0.51405(12) 0.0651(6) Uani d . 1 . .
    H H15A 1.0180 0.8247 0.5172 0.0795(19) Uiso calc R 1 . .
    H H15B 1.1978 0.8955 0.5650 0.0795(19) Uiso calc R 1 . .
    H H15C 1.2131 0.7879 0.5052 0.0795(19) Uiso calc R 1 . .
    C C16A 0.7055(2) 0.44676(15) 0.18240(10) 0.0419(4) Uani d . 1 . .
    C C17A 0.7040(3) 0.39431(16) 0.25611(11) 0.0525(5) Uani d . 1 . .
    H H17A 0.7461 0.4370 0.3062 0.0716(16) Uiso calc R 1 . .
    C C18A 0.6406(3) 0.27909(17) 0.25620(13) 0.0596(5) Uani d . 1 . .
    H H18A 0.6410 0.2451 0.3063 0.0716(16) Uiso calc R 1 . .
    C C19A 0.5772(3) 0.21453(17) 0.18291(13) 0.0583(5) Uani d . 1 . .
    H H19A 0.5341 0.1372 0.1832 0.0716(16) Uiso calc R 1 . .
    C C20A 0.5780(3) 0.26564(17) 0.10883(13) 0.0591(5) Uani d . 1 . .
    H H20A 0.5342 0.2227 0.0589 0.0716(16) Uiso calc R 1 . .
    C C21A 0.6430(3) 0.37968(16) 0.10844(11) 0.0521(5) Uani d . 1 . .
    H H21A 0.6455 0.4125 0.0582 0.0716(16) Uiso calc R 1 . .
    O O1B 0.47575(17) 0.66672(10) 0.35030(7) 0.0481(3) Uani d . 1 . .
    C C2B 0.5506(2) 0.75030(15) 0.41057(10) 0.0430(4) Uani d . 1 . .
    C C3B 0.5514(3) 0.86351(16) 0.39514(11) 0.0482(4) Uani d . 1 . .
    H H3B 0.5994 0.9175 0.4389 0.0716(16) Uiso calc R 1 . .
    C C4B 0.4812(2) 0.90719(15) 0.31364(11) 0.0458(4) Uani d . 1 . .
    C C5B 0.3403(2) 0.83268(15) 0.16260(11) 0.0432(4) Uani d . 1 . .
    C C6B 0.2695(3) 0.73982(16) 0.10767(11) 0.0474(4) Uani d . 1 . .
    H H6B 0.2246 0.7531 0.0519 0.0716(16) Uiso calc R 1 . .
    C C7B 0.2645(2) 0.62654(15) 0.13467(10) 0.0439(4) Uani d . 1 . .
    C C8B 0.3323(2) 0.60447(15) 0.21647(10) 0.0425(4) Uani d . 1 . .
    H H8B 0.3293 0.5289 0.2350 0.0716(16) Uiso calc R 1 . .
    C C9B 0.4054(2) 0.69884(15) 0.27057(10) 0.0397(4) Uani d . 1 . .
    C C10B 0.4104(2) 0.81474(14) 0.24840(10) 0.0407(4) Uani d . 1 . .
    O O11B 0.4835(2) 1.01305(11) 0.30281(8) 0.0661(4) Uani d . 1 . .
    O O12B 0.34727(19) 0.94462(10) 0.13977(8) 0.0578(4) Uani d . 1 . .
    C C13B 0.2722(4) 0.96692(18) 0.05480(12) 0.0726(7) Uani d . 1 . .
    H H13D 0.3437 0.9288 0.0204 0.0795(19) Uiso calc R 1 . .
    H H13E 0.2766 1.0498 0.0478 0.0795(19) Uiso calc R 1 . .
    H H13F 0.1457 0.9371 0.0392 0.0795(19) Uiso calc R 1 . .
    O O14B 0.19111(19) 0.54206(11) 0.07452(7) 0.0582(4) Uani d . 1 . .
    C C15B 0.1540(3) 0.42788(16) 0.09996(12) 0.0571(5) Uani d . 1 . .
    H H15D 0.2679 0.3959 0.1280 0.0795(19) Uiso calc R 1 . .
    H H15E 0.0984 0.3781 0.0521 0.0795(19) Uiso calc R 1 . .
    H H15F 0.0705 0.4326 0.1369 0.0795(19) Uiso calc R 1 . .
    C C16B 0.6345(2) 0.69686(16) 0.48880(11) 0.0477(4) Uani d . 1 . .
    C C17B 0.7041(3) 0.5870(2) 0.48775(13) 0.0708(6) Uani d . 1 . .
    H H17B 0.6916 0.5444 0.4375 0.0716(16) Uiso calc R 1 . .
    C C18B 0.7922(4) 0.5393(2) 0.56032(16) 0.0905(8) Uani d . 1 . .
    H H18B 0.8401 0.4653 0.5584 0.0716(16) Uiso calc R 1 . .
    C C19B 0.8101(4) 0.5986(3) 0.63429(16) 0.0886(9) Uani d . 1 . .
    H H19B 0.8713 0.5662 0.6829 0.0716(16) Uiso calc R 1 . .
    C C20B 0.7371(4) 0.7066(3) 0.63683(13) 0.0845(8) Uani d . 1 . .
    H H20B 0.7460 0.7467 0.6877 0.0716(16) Uiso calc R 1 . .
    C C21B 0.6504(3) 0.7572(2) 0.56492(12) 0.0640(6) Uani d . 1 . .
    H H21B 0.6029 0.8313 0.5674 0.0716(16) Uiso calc R 1 . .
loop_
    _atom_site_aniso_label
    _atom_site_aniso_U_11
    _atom_site_aniso_U_22
    _atom_site_aniso_U_33
    _atom_site_aniso_U_12
    _atom_site_aniso_U_13
    _atom_site_aniso_U_23
    O1A 0.0561(8) 0.0411(7) 0.0418(7) -0.0064(6) 0.0050(6) 0.0036(5)
    C2A 0.0397(10) 0.0445(10) 0.0415(9) -0.0022(8) 0.0068(8) 0.0014(8)
    C3A 0.0570(12) 0.0483(11) 0.0431(10) -0.0088(9) 0.0020(9) 0.0040(8)
    C4A 0.0564(12) 0.0493(11) 0.0490(11) -0.0052(9) -0.0011(9) 0.0123(9)
    C5A 0.0462(11) 0.0412(10) 0.0572(11) 0.0008(8) 0.0108(9) 0.0066(9)
    C6A 0.0551(12) 0.0382(10) 0.0579(12) -0.0019(8) 0.0131(9) -0.0017(9)
    C7A 0.0470(11) 0.0482(11) 0.0463(10) 0.0001(8) 0.0125(8) -0.0051(8)
    C8A 0.0487(11) 0.0457(11) 0.0431(10) 0.0013(8) 0.0098(8) 0.0023(8)
    C9A 0.0395(10) 0.0369(10) 0.0479(10) -0.0021(7) 0.0094(8) 0.0004(8)
    C10A 0.0410(10) 0.0407(10) 0.0475(10) -0.0014(8) 0.0056(8) 0.0041(8)
    O11A 0.1298(15) 0.0642(10) 0.0536(9) -0.0281(9) -0.0169(9) 0.0215(8)
    O12A 0.0768(10) 0.0429(8) 0.0616(8) -0.0094(7) 0.0014(7) 0.0124(6)
    C13A 0.0828(16) 0.0411(11) 0.0732(14) -0.0029(11) 0.0086(12) 0.0073(10)
    O14A 0.0793(10) 0.0523(8) 0.0473(8) -0.0068(7) 0.0104(7) -0.0076(6)
    C15A 0.0802(16) 0.0634(14) 0.0472(11) -0.0097(11) 0.0077(10) -0.0046(10)
    C16A 0.0382(10) 0.0424(10) 0.0455(10) 0.0002(8) 0.0103(8) 0.0033(8)
    C17A 0.0615(13) 0.0478(11) 0.0468(10) -0.0043(9) 0.0101(9) 0.0012(9)
    C18A 0.0715(14) 0.0504(12) 0.0575(12) -0.0033(10) 0.0150(11) 0.0125(10)
    C19A 0.0613(13) 0.0415(11) 0.0712(14) -0.0060(9) 0.0139(11) 0.0045(10)
    C20A 0.0670(14) 0.0486(12) 0.0583(12) -0.0090(10) 0.0103(10) -0.0081(10)
    C21A 0.0586(12) 0.0505(11) 0.0458(10) -0.0063(9) 0.0098(9) 0.0015(9)
    O1B 0.0634(8) 0.0400(7) 0.0363(6) 0.0004(6) 0.0005(6) 0.0056(5)
    C2B 0.0442(10) 0.0437(10) 0.0389(9) 0.0000(8) 0.0052(8) -0.0002(8)
    C3B 0.0537(12) 0.0429(11) 0.0447(10) -0.0017(8) 0.0052(9) -0.0014(8)
    C4B 0.0467(11) 0.0385(10) 0.0503(10) -0.0006(8) 0.0070(8) 0.0032(8)
    C5B 0.0458(10) 0.0379(10) 0.0458(10) 0.0026(8) 0.0086(8) 0.0094(8)
    C6B 0.0551(11) 0.0485(11) 0.0368(9) 0.0023(9) 0.0054(8) 0.0084(8)
    C7B 0.0466(11) 0.0438(10) 0.0400(9) 0.0000(8) 0.0070(8) 0.0013(8)
    C8B 0.0485(11) 0.0359(9) 0.0427(10) 0.0003(8) 0.0091(8) 0.0054(7)
    C9B 0.0419(10) 0.0410(10) 0.0357(9) 0.0024(7) 0.0066(7) 0.0059(7)
    C10B 0.0402(10) 0.0387(9) 0.0419(9) 0.0030(7) 0.0057(8) 0.0055(7)
    O11B 0.0908(11) 0.0367(8) 0.0641(9) -0.0052(7) 0.0034(8) 0.0062(6)
    O12B 0.0784(10) 0.0411(7) 0.0495(7) 0.0003(6) 0.0023(7) 0.0152(6)
    C13B 0.112(2) 0.0524(13) 0.0505(12) 0.0059(12) 0.0084(12) 0.0219(10)
    O14B 0.0795(10) 0.0478(8) 0.0414(7) -0.0099(7) 0.0034(6) -0.0021(6)
    C15B 0.0674(14) 0.0449(11) 0.0562(12) -0.0079(9) 0.0101(10) -0.0039(9)
    C16B 0.0450(11) 0.0562(12) 0.0401(10) -0.0037(9) 0.0058(8) 0.0066(8)
    C17B 0.0904(17) 0.0693(15) 0.0514(12) 0.0209(12) 0.0086(11) 0.0136(11)
    C18B 0.104(2) 0.0924(19) 0.0740(17) 0.0314(16) 0.0065(15) 0.0352(15)
    C19B 0.0694(17) 0.131(3) 0.0593(15) -0.0098(16) -0.0052(12) 0.0459(17)
    C20B 0.0812(18) 0.126(2) 0.0370(11) -0.0270(17) -0.0028(11) 0.0029(13)
    C21B 0.0662(14) 0.0742(15) 0.0465(11) -0.0095(11) 0.0047(10) -0.0034(10)
_geom_special_details
;
All e.s.d.'s (except the e.s.d. in the dihedral angle between two l.s. planes)
are estimated using the full covariance matrix. The cell e.s.d.'s are taken
into account individually in the estimation of e.s.d.'s in distances, angles
and torsion angles; correlations between e.s.d.'s in cell parameters are only
used when they are defined by crystal symmetry. An approximate (isotropic)
treatment of cell e.s.d.'s is used for estimating e.s.d.'s involving l.s.
planes.
;
loop_
    _geom_bond_atom_site_label_1
    _geom_bond_atom_site_label_2
    _geom_bond_site_symmetry_2
    _geom_bond_distance
    _geom_bond_publ_flag
    O1A C2A . 1.369(2) ?
    O1A C9A . 1.380(2) ?
    C2A C3A . 1.333(2) ?
    C2A C16A . 1.472(2) ?
    C3A C4A . 1.445(3) ?
    C3A H3A . 0.9300 ?
    C4A O11A . 1.228(2) ?
    C4A C10A . 1.468(3) ?
    C5A O12A . 1.356(2) ?
    C5A C6A . 1.379(3) ?
    C5A C10A . 1.422(2) ?
    C6A C7A . 1.392(2) ?
    C6A H6A . 0.9300 ?
    C7A O14A . 1.365(2) ?
    C7A C8A . 1.375(2) ?
    C8A C9A . 1.388(2) ?
    C8A H8A . 0.9300 ?
    C9A C10A . 1.390(2) ?
    O12A C13A . 1.425(2) ?
    C13A H13A . 0.9600 ?
    C13A H13B . 0.9600 ?
    C13A H13C . 0.9600 ?
    O14A C15A . 1.424(2) ?
    C15A H15A . 0.9600 ?
    C15A H15B . 0.9600 ?
    C15A H15C . 0.9600 ?
    C16A C17A . 1.384(2) ?
    C16A C21A . 1.395(2) ?
    C17A C18A . 1.383(3) ?
    C17A H17A . 0.9300 ?
    C18A C19A . 1.373(3) ?
    C18A H18A . 0.9300 ?
    C19A C20A . 1.381(3) ?
    C19A H19A . 0.9300 ?
    C20A C21A . 1.375(3) ?
    C20A H20A . 0.9300 ?
    C21A H21A . 0.9300 ?
    O1B C2B . 1.362(2) ?
    O1B C9B . 1.3773(19) ?
    C2B C3B . 1.329(2) ?
    C2B C16B . 1.474(2) ?
    C3B C4B . 1.450(2) ?
    C3B H3B . 0.9300 ?
    C4B O11B . 1.231(2) ?
    C4B C10B . 1.474(2) ?
    C5B O12B . 1.3517(19) ?
    C5B C6B . 1.378(2) ?
    C5B C10B . 1.426(2) ?
    C6B C7B . 1.389(2) ?
    C6B H6B . 0.9300 ?
    C7B O14B . 1.365(2) ?
    C7B C8B . 1.373(2) ?
    C8B C9B . 1.387(2) ?
    C8B H8B . 0.9300 ?
    C9B C10B . 1.391(2) ?
    O12B C13B . 1.430(2) ?
    C13B H13D . 0.9600 ?
    C13B H13E . 0.9600 ?
    C13B H13F . 0.9600 ?
    O14B C15B . 1.425(2) ?
    C15B H15D . 0.9600 ?
    C15B H15E . 0.9600 ?
    C15B H15F . 0.9600 ?
    C16B C17B . 1.374(3) ?
    C16B C21B . 1.390(3) ?
    C17B C18B . 1.378(3) ?
    C17B H17B . 0.9300 ?
    C18B C19B . 1.352(4) ?
    C18B H18B . 0.9300 ?
    C19B C20B . 1.366(4) ?
    C19B H19B . 0.9300 ?
    C20B C21B . 1.381(3) ?
    C20B H20B . 0.9300 ?
    C21B H21B . 0.9300 ?
loop_
    _geom_angle_atom_site_label_1
    _geom_angle_atom_site_label_2
    _geom_angle_atom_site_label_3
    _geom_angle_site_symmetry_1
    _geom_angle_site_symmetry_3
    _geom_angle
    _geom_angle_publ_flag
    C2A O1A C9A . . 119.71(13) ?
    C3A C2A O1A . . 120.94(16) ?
    C3A C2A C16A . . 127.26(16) ?
    O1A C2A C16A . . 111.79(14) ?
    C2A C3A C4A . . 123.68(17) ?
    C2A C3A H3A . . 118.2 ?
    C4A C3A H3A . . 118.2 ?
    O11A C4A C3A . . 120.59(18) ?
    O11A C4A C10A . . 124.93(17) ?
    C3A C4A C10A . . 114.47(16) ?
    O12A C5A C6A . . 123.64(16) ?
    O12A C5A C10A . . 115.79(16) ?
    C6A C5A C10A . . 120.57(17) ?
    C5A C6A C7A . . 120.67(17) ?
    C5A C6A H6A . . 119.7 ?
    C7A C6A H6A . . 119.7 ?
    O14A C7A C8A . . 124.12(17) ?
    O14A C7A C6A . . 115.13(16) ?
    C8A C7A C6A . . 120.76(17) ?
    C7A C8A C9A . . 117.70(16) ?
    C7A C8A H8A . . 121.2 ?
    C9A C8A H8A . . 121.2 ?
    O1A C9A C8A . . 113.28(15) ?
    O1A C9A C10A . . 122.35(15) ?
    C8A C9A C10A . . 124.36(16) ?
    C9A C10A C5A . . 115.92(16) ?
    C9A C10A C4A . . 118.78(16) ?
    C5A C10A C4A . . 125.28(16) ?
    C5A O12A C13A . . 117.71(15) ?
    O12A C13A H13A . . 109.5 ?
    O12A C13A H13B . . 109.5 ?
    H13A C13A H13B . . 109.5 ?
    O12A C13A H13C . . 109.5 ?
    H13A C13A H13C . . 109.5 ?
    H13B C13A H13C . . 109.5 ?
    C7A O14A C15A . . 117.48(15) ?
    O14A C15A H15A . . 109.5 ?
    O14A C15A H15B . . 109.5 ?
    H15A C15A H15B . . 109.5 ?
    O14A C15A H15C . . 109.5 ?
    H15A C15A H15C . . 109.5 ?
    H15B C15A H15C . . 109.5 ?
    C17A C16A C21A . . 118.04(16) ?
    C17A C16A C2A . . 121.46(16) ?
    C21A C16A C2A . . 120.47(15) ?
    C18A C17A C16A . . 120.81(18) ?
    C18A C17A H17A . . 119.6 ?
    C16A C17A H17A . . 119.6 ?
    C19A C18A C17A . . 120.55(18) ?
    C19A C18A H18A . . 119.7 ?
    C17A C18A H18A . . 119.7 ?
    C18A C19A C20A . . 119.32(18) ?
    C18A C19A H19A . . 120.3 ?
    C20A C19A H19A . . 120.3 ?
    C21A C20A C19A . . 120.36(18) ?
    C21A C20A H20A . . 119.8 ?
    C19A C20A H20A . . 119.8 ?
    C20A C21A C16A . . 120.90(17) ?
    C20A C21A H21A . . 119.5 ?
    C16A C21A H21A . . 119.5 ?
    C2B O1B C9B . . 119.73(13) ?
    C3B C2B O1B . . 121.51(15) ?
    C3B C2B C16B . . 127.33(16) ?
    O1B C2B C16B . . 111.08(15) ?
    C2B C3B C4B . . 123.40(17) ?
    C2B C3B H3B . . 118.3 ?
    C4B C3B H3B . . 118.3 ?
    O11B C4B C3B . . 120.83(16) ?
    O11B C4B C10B . . 125.04(16) ?
    C3B C4B C10B . . 114.12(15) ?
    O12B C5B C6B . . 123.15(15) ?
    O12B C5B C10B . . 116.05(15) ?
    C6B C5B C10B . . 120.80(15) ?
    C5B C6B C7B . . 120.73(16) ?
    C5B C6B H6B . . 119.6 ?
    C7B C6B H6B . . 119.6 ?
    O14B C7B C8B . . 123.99(16) ?
    O14B C7B C6B . . 115.29(15) ?
    C8B C7B C6B . . 120.71(16) ?
    C7B C8B C9B . . 117.70(16) ?
    C7B C8B H8B . . 121.1 ?
    C9B C8B H8B . . 121.1 ?
    O1B C9B C8B . . 113.06(14) ?
    O1B C9B C10B . . 122.23(15) ?
    C8B C9B C10B . . 124.70(15) ?
    C9B C10B C5B . . 115.31(15) ?
    C9B C10B C4B . . 118.81(15) ?
    C5B C10B C4B . . 125.86(15) ?
    C5B O12B C13B . . 117.79(14) ?
    O12B C13B H13D . . 109.5 ?
    O12B C13B H13E . . 109.5 ?
    H13D C13B H13E . . 109.5 ?
    O12B C13B H13F . . 109.5 ?
    H13D C13B H13F . . 109.5 ?
    H13E C13B H13F . . 109.5 ?
    C7B O14B C15B . . 117.91(13) ?
    O14B C15B H15D . . 109.5 ?
    O14B C15B H15E . . 109.5 ?
    H15D C15B H15E . . 109.5 ?
    O14B C15B H15F . . 109.5 ?
    H15D C15B H15F . . 109.5 ?
    H15E C15B H15F . . 109.5 ?
    C17B C16B C21B . . 118.44(18) ?
    C17B C16B C2B . . 120.39(17) ?
    C21B C16B C2B . . 121.14(18) ?
    C16B C17B C18B . . 120.7(2) ?
    C16B C17B H17B . . 119.7 ?
    C18B C17B H17B . . 119.7 ?
    C19B C18B C17B . . 120.9(3) ?
    C19B C18B H18B . . 119.5 ?
    C17B C18B H18B . . 119.5 ?
    C18B C19B C20B . . 119.3(2) ?
    C18B C19B H19B . . 120.4 ?
    C20B C19B H19B . . 120.4 ?
    C19B C20B C21B . . 121.0(2) ?
    C19B C20B H20B . . 119.5 ?
    C21B C20B H20B . . 119.5 ?
    C20B C21B C16B . . 119.7(2) ?
    C20B C21B H21B . . 120.2 ?
    C16B C21B H21B . . 120.2 ?
loop_
    _geom_torsion_atom_site_label_1
    _geom_torsion_atom_site_label_2
    _geom_torsion_atom_site_label_3
    _geom_torsion_atom_site_label_4
    _geom_torsion_site_symmetry_1
    _geom_torsion_site_symmetry_2
    _geom_torsion_site_symmetry_3
    _geom_torsion_site_symmetry_4
    _geom_torsion
    _geom_torsion_publ_flag
    C9A O1A C2A C3A . . . . 1.6(2) ?
    C9A O1A C2A C16A . . . . -177.46(14) ?
    O1A C2A C3A C4A . . . . -0.1(3) ?
    C16A C2A C3A C4A . . . . 178.82(18) ?
    C2A C3A C4A O11A . . . . 177.3(2) ?
    C2A C3A C4A C10A . . . . -2.1(3) ?
    O12A C5A C6A C7A . . . . -179.36(17) ?
    C10A C5A C6A C7A . . . . 0.4(3) ?
    C5A C6A C7A O14A . . . . 179.18(16) ?
    C5A C6A C7A C8A . . . . -0.7(3) ?
    O14A C7A C8A C9A . . . . -179.62(16) ?
    C6A C7A C8A C9A . . . . 0.3(3) ?
    C2A O1A C9A C8A . . . . 179.66(14) ?
    C2A O1A C9A C10A . . . . -0.7(2) ?
    C7A C8A C9A O1A . . . . -179.81(15) ?
    C7A C8A C9A C10A . . . . 0.6(3) ?
    O1A C9A C10A C5A . . . . 179.54(15) ?
    C8A C9A C10A C5A . . . . -0.9(3) ?
    O1A C9A C10A C4A . . . . -1.6(3) ?
    C8A C9A C10A C4A . . . . 177.98(16) ?
    O12A C5A C10A C9A . . . . -179.87(15) ?
    C6A C5A C10A C9A . . . . 0.4(3) ?
    O12A C5A C10A C4A . . . . 1.4(3) ?
    C6A C5A C10A C4A . . . . -178.39(17) ?
    O11A C4A C10A C9A . . . . -176.5(2) ?
    C3A C4A C10A C9A . . . . 2.9(3) ?
    O11A C4A C10A C5A . . . . 2.2(3) ?
    C3A C4A C10A C5A . . . . -178.40(17) ?
    C6A C5A O12A C13A . . . . 8.5(3) ?
    C10A C5A O12A C13A . . . . -171.26(17) ?
    C8A C7A O14A C15A . . . . -2.3(3) ?
    C6A C7A O14A C15A . . . . 177.86(17) ?
    C3A C2A C16A C17A . . . . -168.56(19) ?
    O1A C2A C16A C17A . . . . 10.4(2) ?
    C3A C2A C16A C21A . . . . 9.7(3) ?
    O1A C2A C16A C21A . . . . -171.29(15) ?
    C21A C16A C17A C18A . . . . -0.6(3) ?
    C2A C16A C17A C18A . . . . 177.72(17) ?
    C16A C17A C18A C19A . . . . -0.3(3) ?
    C17A C18A C19A C20A . . . . 0.3(3) ?
    C18A C19A C20A C21A . . . . 0.5(3) ?
    C19A C20A C21A C16A . . . . -1.5(3) ?
    C17A C16A C21A C20A . . . . 1.5(3) ?
    C2A C16A C21A C20A . . . . -176.89(17) ?
    C9B O1B C2B C3B . . . . 2.6(2) ?
    C9B O1B C2B C16B . . . . -174.21(14) ?
    O1B C2B C3B C4B . . . . -2.6(3) ?
    C16B C2B C3B C4B . . . . 173.59(17) ?
    C2B C3B C4B O11B . . . . 179.30(18) ?
    C2B C3B C4B C10B . . . . -0.8(3) ?
    O12B C5B C6B C7B . . . . -179.50(16) ?
    C10B C5B C6B C7B . . . . 0.1(3) ?
    C5B C6B C7B O14B . . . . 179.95(16) ?
    C5B C6B C7B C8B . . . . -0.9(3) ?
    O14B C7B C8B C9B . . . . 179.06(16) ?
    C6B C7B C8B C9B . . . . 0.0(3) ?
    C2B O1B C9B C8B . . . . -179.34(15) ?
    C2B O1B C9B C10B . . . . 1.1(2) ?
    C7B C8B C9B O1B . . . . -177.72(15) ?
    C7B C8B C9B C10B . . . . 1.8(3) ?
    O1B C9B C10B C5B . . . . 176.98(15) ?
    C8B C9B C10B C5B . . . . -2.5(3) ?
    O1B C9B C10B C4B . . . . -4.5(2) ?
    C8B C9B C10B C4B . . . . 176.01(16) ?
    O12B C5B C10B C9B . . . . -178.86(15) ?
    C6B C5B C10B C9B . . . . 1.5(2) ?
    O12B C5B C10B C4B . . . . 2.7(3) ?
    C6B C5B C10B C4B . . . . -176.92(17) ?
    O11B C4B C10B C9B . . . . -175.93(17) ?
    C3B C4B C10B C9B . . . . 4.1(2) ?
    O11B C4B C10B C5B . . . . 2.5(3) ?
    C3B C4B C10B C5B . . . . -177.47(16) ?
    C6B C5B O12B C13B . . . . 1.8(3) ?
    C10B C5B O12B C13B . . . . -177.77(17) ?
    C8B C7B O14B C15B . . . . 11.0(3) ?
    C6B C7B O14B C15B . . . . -169.90(16) ?
    C3B C2B C16B C17B . . . . -148.0(2) ?
    O1B C2B C16B C17B . . . . 28.5(3) ?
    C3B C2B C16B C21B . . . . 30.0(3) ?
    O1B C2B C16B C21B . . . . -153.46(17) ?
    C21B C16B C17B C18B . . . . -1.8(3) ?
    C2B C16B C17B C18B . . . . 176.3(2) ?
    C16B C17B C18B C19B . . . . 0.9(4) ?
    C17B C18B C19B C20B . . . . 0.9(4) ?
    C18B C19B C20B C21B . . . . -1.8(4) ?
    C19B C20B C21B C16B . . . . 0.9(4) ?
    C17B C16B C21B C20B . . . . 0.9(3) ?
    C2B C16B C21B C20B . . . . -177.16(18) ?
loop_
    _geom_hbond_atom_site_label_D
    _geom_hbond_atom_site_label_H
    _geom_hbond_atom_site_label_A
    _geom_hbond_site_symmetry_A
    _geom_hbond_distance_DH
    _geom_hbond_distance_HA
    _geom_hbond_distance_DA
    _geom_hbond_angle_DHA
    _geom_hbond_publ_flag
    C17A H17A O1A . 0.93 2.38 2.713(2) 100.8 y
    C13B H13E O11A 2_675 0.96 2.37 3.169(2) 140.9 y
    C19A H19A O11B 1_545 0.93 2.57 3.256(2) 131.0 y
    C19A H19A O12B 1_545 0.93 2.55 3.442(2) 161.1 y
    C13A H13A Cg5 1_565 0.96 3.142 3.838 130.71 y
    C15A H15A Cg6 . 0.96 3.164 4.059 155.88 y
    C15B H15D Cg5 . 0.96 2.847 3.786 166.25 y
data_global
_journal_date_recd_electronic     2009-01-26
_journal_date_accepted     2009-02-02
_journal_name_full     'Acta Crystallographica, Section E'
_journal_year     2009
_journal_volume     65
_journal_issue      3
_journal_page_first     o504
_journal_page_last     o505
_journal_paper_category     QO
_journal_coeditor_code     LH2766
_publ_contact_author_name     'Dr. Nagarajan Vembu'
_publ_contact_author_address
;
       Nagarajan Vembu
       Department of Chemistry
       Urumu Dhanalakshmi College
       Tiruchirappalli - 620 019
       Tamil Nadu, India
;
_publ_contact_author_email     vembu57@yahoo.com
_publ_contact_author_fax     ?
_publ_contact_author_phone     '0091 431 2772525'
_publ_section_title
;
5,7-Dimethoxy-2-phenyl-4<i>H</i>-chromen-4-one
;
loop_
    _publ_author_name
    _publ_author_address
    'Nallasivam, Angannan'
;
Department of Chemistry
National Institute of Technology
Tiruchirappalli 620 015
India
;
    'Nethaji, Munirathinam'
;
Department of Inorganic and Physical Chemistry
Indian Institute of Science
Bangalore 560 012
India
;
    'Vembu, Nagarajan'
;
Department of Chemistry
Urumu Dhanalakshmi College
Tiruchirappalli 620 019
India
;
    'Ragunathan, Venkatraman'
;
Department of Chemistry
Kandasamy Kandar College
Velur 638 182
India
;
    'Sulochana, Nagarajan'
;
Department of Chemistry
National Institute of Technology
Tiruchirappalli 620 015
India
;
