# Supplementary material for: 5,7-Dimeth­oxy-2-phenyl-4H-chromen-4-one
Source: Acta Crystallogr Sect E Struct Rep Online. 2009 Feb 11;65(Pt 3):o504–5. doi: 10.1107/S1600536809003948 (PMC2968465; doi:10.1107/S1600536809003948)
Supplement: Supplementary file 2 [file e-65-0o504-Isup2.hkl]

# 
# h,k,l, Fc-squared, Fo-squared, sigma(Fo-squared) and status flag 
# 
data_I
_shelx_title ' RENO103m.ins in P-1' 
_shelx_refln_list_code          4 
_shelx_F_calc_maximum      280.45 
_exptl_crystal_F_000       592.00 
_reflns_d_resolution_high  0.7561 
 
loop_ 
 _symmetry_equiv_pos_as_xyz 
 'x, y, z' 
 '-x, -y, -z' 
 
_cell_length_a     7.3938 
_cell_length_b    11.4301 
_cell_length_c    16.5468 
_cell_angle_alpha  92.414 
_cell_angle_beta  102.723 
_cell_angle_gamma  91.916 
 
_shelx_F_squared_multiplier     1.000 
 
loop_ 
 _refln_index_h 
 _refln_index_k 
 _refln_index_l 
 _refln_F_squared_calc 
 _refln_F_squared_meas 
 _refln_F_squared_sigma 
 _refln_observed_status 
   1   0   0      299.97      317.86      5.23 o 
   2   0   0      677.12      657.22     10.73 o 
   3   0   0       19.87       21.63      1.43 o 
   4   0   0       15.73       20.38      1.93 o 
   5   0   0        0.45       -0.88      0.88 o 
   6   0   0       13.05       13.00      1.56 o 
   7   0   0        1.65        1.31      2.04 o 
   8   0   0        0.32       -3.66      6.67 o 
   9   0   0        0.01       -6.56      6.56 o 
  -9   1   0        3.43        4.98      8.82 o 
  -8   1   0       18.73       10.82      5.78 o 
  -7   1   0        4.68        7.99      3.53 o 
  -6   1   0        2.21        1.48      1.32 o 
  -5   1   0        6.35       11.12      1.39 o 
  -4   1   0       23.90       26.35      1.80 o 
  -3   1   0       18.82       24.06      1.53 o 
  -2   1   0    30650.54    32790.30   3772.02 o 
  -1   1   0     1053.44     1040.13     21.52 o 
   1   1   0      429.14      373.53      9.16 o 
   2   1   0     1333.67     1259.29     18.92 o 
   3   1   0      708.19      678.57     11.83 o 
   4   1   0       16.89       20.94      2.27 o 
   5   1   0       21.37       21.64      3.56 o 
   6   1   0       11.64       10.06      2.15 o 
   7   1   0       11.95       11.57      3.01 o 
   8   1   0       14.00       20.04      4.46 o 
   9   1   0        1.13       -3.81      7.62 o 
  -9   2   0       18.93       19.13      9.74 o 
  -8   2   0        6.68       13.81      4.21 o 
  -7   2   0        1.95        3.31      3.69 o 
  -6   2   0       36.38       34.22      2.56 o 
  -5   2   0        6.00        5.25      1.92 o 
  -4   2   0      397.80      401.29      8.67 o 
  -3   2   0       49.85       46.61      2.82 o 
  -2   2   0     2694.84     2550.63     36.45 o 
  -1   2   0      394.84      398.07      7.77 o 
   0   2   0      282.31      246.61      4.24 o 
   1   2   0     7101.56     6548.14    142.65 o 
   2   2   0      514.25      513.76     10.76 o 
   3   2   0       24.32       19.55      1.32 o 
   4   2   0       45.41       44.83      2.09 o 
   5   2   0      402.45      394.57      8.68 o 
   6   2   0      111.12      121.30      8.58 o 
   7   2   0       27.44       34.25      4.89 o 
   8   2   0        1.22        6.37      3.46 o 
   9   2   0        0.47        4.74      4.22 o 
  -9   3   0       13.90       20.24      6.59 o 
  -8   3   0       65.97       61.56      8.28 o 
  -7   3   0       61.48       48.09      5.83 o 
  -6   3   0        5.96        8.82      1.94 o 
  -5   3   0        7.75        8.72      1.34 o 
  -4   3   0      210.17      201.85      6.39 o 
  -3   3   0      105.35       90.06      3.13 o 
  -2   3   0      130.03      126.82      4.81 o 
  -1   3   0     2539.36     2501.26     40.98 o 
   0   3   0      620.96      603.92      9.61 o 
   1   3   0        9.16        8.53      0.76 o 
   2   3   0       21.99       20.72      1.13 o 
   3   3   0      191.00      184.39      4.21 o 
   4   3   0      735.44      748.61     13.29 o 
   5   3   0      378.41      366.48     10.07 o 
   6   3   0       13.44       19.80      4.00 o 
   7   3   0        0.78        5.33      2.85 o 
   8   3   0        3.12       10.43      4.02 o 
   9   3   0        4.21        2.47      4.76 o 
  -9   4   0        1.57       -4.32      5.47 o 
  -8   4   0        0.35        9.63      4.14 o 
  -7   4   0        0.13        2.66      3.18 o 
  -6   4   0       15.66       20.07      3.25 o 
  -5   4   0       41.57       44.51      3.15 o 
  -4   4   0      108.79      102.59      3.54 o 
  -3   4   0        0.29        0.27      2.31 o 
  -2   4   0       25.84       26.30      1.84 o 
  -1   4   0     1092.32     1056.15     16.25 o 
   0   4   0       15.66       15.76      1.02 o 
   1   4   0      256.95      227.20      4.62 o 
   2   4   0     1144.77     1266.34     19.39 o 
   3   4   0       26.25       27.18      1.62 o 
   4   4   0      127.80      142.79      5.34 o 
   5   4   0       21.45       21.96      2.38 o 
   6   4   0       77.92       73.18      6.92 o 
   7   4   0        5.10        2.67      3.49 o 
   8   4   0       11.70        9.13     11.50 o 
  -8   5   0       15.73       27.61      8.06 o 
  -7   5   0       32.71       35.11      7.60 o 
  -6   5   0       24.96       22.43      2.72 o 
  -5   5   0        0.58        2.07      2.40 o 
  -4   5   0        0.20        0.21      1.06 o 
  -3   5   0       48.39       49.59      2.94 o 
  -2   5   0      415.42      461.71     10.64 o 
  -1   5   0        7.48       10.36      0.90 o 
   0   5   0     1400.13     1542.75     23.27 o 
   1   5   0      175.33      186.44      4.72 o 
   2   5   0     1021.83     1109.79     17.58 o 
   3   5   0      135.49      143.59      5.27 o 
   4   5   0        6.13        2.76      1.79 o 
   5   5   0       14.46       13.04      2.68 o 
   6   5   0        1.33        6.21      2.99 o 
   7   5   0        0.37       -2.65      2.65 o 
   8   5   0        4.95       14.18      7.52 o 
  -8   6   0       15.63        5.84      5.67 o 
  -7   6   0        0.50        4.06      2.55 o 
  -6   6   0        9.65       10.47      3.69 o 
  -5   6   0        0.68        0.84      1.52 o 
  -4   6   0       40.94       46.20      3.74 o 
  -3   6   0       82.76       82.18      4.06 o 
  -2   6   0     1640.65     1732.84     31.42 o 
  -1   6   0      175.28      185.19      4.53 o 
   0   6   0     1063.77     1186.45     18.87 o 
   1   6   0      136.04      150.65      3.99 o 
   2   6   0       60.41       56.50      2.31 o 
   3   6   0       32.77       33.77      3.79 o 
   4   6   0      124.82      114.86      5.22 o 
   5   6   0        0.26       -0.78      2.45 o 
   6   6   0       10.37        7.04      3.44 o 
   7   6   0       13.94       12.73      5.51 o 
   8   6   0        0.57       -2.54      4.66 o 
  -8   7   0       10.81       17.04      6.84 o 
  -7   7   0       15.08       14.27      3.07 o 
  -6   7   0        4.24        3.44      2.05 o 
  -5   7   0        1.19        1.62      2.39 o 
  -4   7   0       30.97       33.82      3.90 o 
  -3   7   0       35.20       43.88      3.22 o 
  -2   7   0       25.22       20.17      2.39 o 
  -1   7   0      196.98      202.00      5.09 o 
   0   7   0      125.49      128.19      4.01 o 
   1   7   0       45.85       47.61      2.25 o 
   2   7   0       14.36       15.06      1.87 o 
   3   7   0       78.60       76.60      4.16 o 
   4   7   0       56.42       46.59      5.63 o 
   5   7   0        4.37        2.64      2.98 o 
   6   7   0        0.11       -2.80      2.80 o 
   7   7   0        9.72       17.30      5.63 o 
  -7   8   0        0.25        0.45      3.55 o 
  -6   8   0       29.26       36.65      3.72 o 
  -5   8   0        0.45        1.54      1.86 o 
  -4   8   0        1.75       -0.43      1.66 o 
  -3   8   0        5.32        4.54      1.53 o 
  -2   8   0      298.65      304.54      9.18 o 
  -1   8   0        1.30        1.30      1.41 o 
   0   8   0       17.93       20.23      1.72 o 
   1   8   0       24.50       23.41      2.23 o 
   2   8   0        0.33        3.65      1.48 o 
   3   8   0        0.00        2.75      2.37 o 
   4   8   0      373.39      381.37     12.35 o 
   5   8   0       42.39       45.95      6.20 o 
   6   8   0       28.13       31.82      5.55 o 
   7   8   0        0.57        2.37      5.04 o 
  -7   9   0        0.77        1.18      2.59 o 
  -6   9   0        3.00        3.47      2.15 o 
  -5   9   0       10.31       10.45      2.20 o 
  -4   9   0       22.86       23.35      3.97 o 
  -3   9   0        3.26        3.08      2.26 o 
  -2   9   0       57.02       51.52      3.72 o 
  -1   9   0       10.88       12.85      2.49 o 
   0   9   0       32.25       35.46      2.87 o 
   1   9   0       97.27       95.21      4.77 o 
   2   9   0      585.16      587.94     15.01 o 
   3   9   0      397.13      419.58     12.36 o 
   4   9   0      383.45      351.31     11.46 o 
   5   9   0        0.08        1.64     10.53 o 
   6   9   0       12.44       19.27      4.88 o 
  -7  10   0        0.71       -0.14      4.09 o 
  -6  10   0        0.25        4.39      3.03 o 
  -5  10   0       15.78       14.06      2.97 o 
  -4  10   0       27.57       30.88      6.19 o 
  -3  10   0        0.25        0.05      2.85 o 
  -2  10   0       10.14        7.14      2.08 o 
  -1  10   0       54.29       58.03      3.95 o 
   0  10   0        0.78       -2.10      2.36 o 
   1  10   0       85.41       85.77      6.25 o 
   2  10   0      274.69      239.64      8.80 o 
   3  10   0        4.00        5.84      2.09 o 
   4  10   0        3.11        2.19      2.09 o 
   5  10   0       10.67        7.95      6.90 o 
   6  10   0        0.94        1.09      3.65 o 
  -6  11   0       36.34       32.17      4.82 o 
  -5  11   0       48.42       51.70      4.75 o 
  -4  11   0        0.55       -0.50      2.35 o 
  -3  11   0       20.18       18.24      3.05 o 
  -2  11   0        2.03        3.84      2.17 o 
  -1  11   0        0.86       -0.08      2.05 o 
   0  11   0       63.47       55.03      5.34 o 
   1  11   0       15.02        9.53      2.66 o 
   2  11   0       45.98       45.83     12.32 o 
   3  11   0       21.52       23.98      3.15 o 
   4  11   0        0.43        1.77      5.37 o 
   5  11   0        0.80        2.56      4.02 o 
  -5  12   0       39.47       40.32      6.87 o 
  -4  12   0       11.05       13.35      3.21 o 
  -3  12   0       14.02        9.65      2.63 o 
  -2  12   0       72.98       62.32      6.00 o 
  -1  12   0        1.05        7.49      2.96 o 
   0  12   0        0.72        5.29      3.12 o 
   1  12   0       34.04       30.49      8.21 o 
   2  12   0        0.80        0.78      7.63 o 
   3  12   0       20.42       19.80      3.80 o 
   4  12   0        0.03       -0.89      3.62 o 
   5  12   0        1.42        3.38      5.84 o 
  -4  13   0        1.63        1.69      2.69 o 
  -3  13   0        1.65        2.31      3.03 o 
  -2  13   0        0.85        3.74      6.58 o 
  -1  13   0        0.02       -0.39      2.73 o 
   0  13   0        5.72        5.70      2.97 o 
   1  13   0        6.65        3.66      4.70 o 
   2  13   0        4.27        1.54      3.06 o 
   3  13   0        2.88        1.59      3.22 o 
  -3  14   0        0.97       -0.83      6.27 o 
  -2  14   0        0.00       -2.78      4.52 o 
  -1  14   0        0.06        7.32      3.55 o 
   0  14   0       10.78        9.71      4.27 o 
   1  14   0        1.86       -2.53      7.31 o 
   2  14   0        6.05       10.42      4.21 o 
  -3 -14   1        3.23        5.84      4.44 o 
  -2 -14   1       32.46       30.25      5.48 o 
  -1 -14   1        7.99       10.64      4.87 o 
   0 -14   1        0.04        0.37      3.15 o 
   1 -14   1        0.48       -3.26      3.26 o 
   2 -14   1        0.33        0.79      9.03 o 
   3 -14   1        1.68        2.66      7.70 o 
  -3 -13   1        0.70       -2.17      3.01 o 
  -2 -13   1        1.30       -0.10      2.88 o 
  -1 -13   1        8.58        6.37      2.88 o 
   0 -13   1       27.48       22.26      4.01 o 
   1 -13   1        4.32        3.88      2.50 o 
   2 -13   1        1.49       -2.82      2.82 o 
   3 -13   1        9.75        7.54      3.62 o 
   4 -13   1        3.88        7.78      3.11 o 
   5 -13   1        6.22        3.52      7.87 o 
  -5 -12   1        1.71       -3.89      3.89 o 
  -4 -12   1       27.14       35.98      6.04 o 
  -3 -12   1        9.80        2.57      3.13 o 
  -2 -12   1        0.53        1.74      2.61 o 
  -1 -12   1        0.99       -2.97      4.27 o 
   0 -12   1        1.83        1.18      3.68 o 
   1 -12   1       12.06        7.26      2.87 o 
   2 -12   1       27.07       38.34      7.89 o 
   3 -12   1       22.43       21.02      3.16 o 
   4 -12   1        0.56        3.91      2.59 o 
   5 -12   1       50.08       58.67      5.23 o 
  -5 -11   1        0.02       -0.68      3.79 o 
  -4 -11   1        8.24       10.53      2.66 o 
  -3 -11   1        5.78        7.23      2.34 o 
  -2 -11   1        2.91       -3.34      3.69 o 
  -1 -11   1       13.04        7.34      2.50 o 
   0 -11   1      231.78      206.34     12.25 o 
   1 -11   1        5.38        4.77      2.50 o 
   2 -11   1        3.63        5.38      2.16 o 
   3 -11   1       53.56       49.22      4.31 o 
   4 -11   1      221.51      238.44     27.16 o 
   5 -11   1        0.68        2.37      2.59 o 
   6 -11   1        0.25       -2.73      2.73 o 
  -6 -10   1       10.33       10.34      4.17 o 
  -5 -10   1        0.48        0.70      3.22 o 
  -4 -10   1       93.58       85.72      7.01 o 
  -3 -10   1       35.11       28.92      3.18 o 
  -2 -10   1        5.23        4.89      1.99 o 
  -1 -10   1        0.92        1.17      1.92 o 
   0 -10   1       51.79       47.42      4.67 o 
   1 -10   1       92.33      102.38      5.30 o 
   2 -10   1      133.08      118.47      5.92 o 
   3 -10   1       45.70       45.03      3.96 o 
   4 -10   1        3.47        4.65      2.22 o 
   5 -10   1       41.78       51.55      4.34 o 
   6 -10   1        1.64       -2.28      2.28 o 
  -7  -9   1        1.22       12.02      9.79 o 
  -6  -9   1       33.07       30.58      7.56 o 
  -5  -9   1        2.87       -0.17      2.69 o 
  -4  -9   1      249.56      237.72      9.02 o 
  -3  -9   1        0.87       -0.39      3.61 o 
  -2  -9   1      194.33      205.08      7.63 o 
  -1  -9   1       73.75       71.86      4.16 o 
   0  -9   1       12.81       14.03      2.07 o 
   1  -9   1        6.73        7.02      2.45 o 
   2  -9   1       23.33       18.29      2.41 o 
   3  -9   1      110.57      119.51      5.85 o 
   4  -9   1        3.63        4.54      2.72 o 
   5  -9   1        4.28        6.17      2.80 o 
   6  -9   1        2.94        1.98      3.27 o 
   7  -9   1        1.35       -1.83      5.88 o 
  -7  -8   1        6.19        1.77      7.66 o 
  -6  -8   1        5.65       11.84      9.82 o 
  -5  -8   1        9.56       15.38      2.60 o 
  -4  -8   1      255.95      253.30      8.98 o 
  -3  -8   1      272.52      274.86     13.52 o 
  -2  -8   1        7.05        5.76      2.63 o 
  -1  -8   1       40.49       37.76      2.77 o 
   0  -8   1        0.37        0.46      1.19 o 
   1  -8   1        0.05        1.97      1.34 o 
   2  -8   1       61.03       51.16      3.39 o 
   3  -8   1       30.48       32.73      2.97 o 
   4  -8   1       17.96       16.64      2.43 o 
   5  -8   1       62.06       71.83      4.77 o 
   6  -8   1       10.57       12.37      2.58 o 
   7  -8   1        2.70        0.11      3.57 o 
  -8  -7   1        5.94       -7.59      7.59 o 
  -7  -7   1        9.26        6.90      4.55 o 
  -6  -7   1       56.77       47.36      6.26 o 
  -5  -7   1      142.96      149.84      6.68 o 
  -4  -7   1        9.07        9.87      2.02 o 
  -3  -7   1      312.31      293.34      9.04 o 
  -2  -7   1      187.18      212.44      7.08 o 
  -1  -7   1      265.29      285.64      6.44 o 
   0  -7   1      166.64      188.80      5.00 o 
   1  -7   1      284.40      312.74      8.49 o 
   2  -7   1       46.29       53.30      3.38 o 
   3  -7   1       82.23       88.54      4.80 o 
   4  -7   1       85.43       76.34      4.45 o 
   5  -7   1        2.60        3.30      2.29 o 
   6  -7   1       23.33       20.68      2.97 o 
   7  -7   1        1.30       -3.55      3.99 o 
   8  -7   1        8.85        2.26      6.13 o 
  -8  -6   1        0.78        0.09      4.20 o 
  -7  -6   1        9.68       16.82      4.14 o 
  -6  -6   1       10.28       12.26      3.57 o 
  -5  -6   1        0.52        3.33      1.93 o 
  -4  -6   1        3.35        2.80      3.57 o 
  -3  -6   1       28.10       26.19      3.22 o 
  -2  -6   1      134.22      134.90      5.11 o 
  -1  -6   1       78.74       80.37      2.75 o 
   0  -6   1      471.68      531.53      9.80 o 
   1  -6   1       45.46       45.97      1.92 o 
   2  -6   1      903.28      867.65     17.84 o 
   3  -6   1      177.73      178.62      6.28 o 
   4  -6   1        4.13        4.34      1.54 o 
   5  -6   1       26.93       29.23      4.10 o 
   6  -6   1       29.34       28.89      3.10 o 
   7  -6   1       13.56       16.13      4.44 o 
   8  -6   1       12.07       13.28      4.76 o 
  -8  -5   1        0.17       -4.78      4.78 o 
  -7  -5   1        9.55       11.35      3.97 o 
  -6  -5   1        1.35       -2.94      3.16 o 
  -5  -5   1       43.47       46.77      3.43 o 
  -4  -5   1       54.76       64.95      3.42 o 
  -3  -5   1      331.72      325.71      9.39 o 
  -2  -5   1     1250.39     1306.63     20.63 o 
  -1  -5   1      549.09      570.43     10.13 o 
   0  -5   1     1788.03     1864.96     27.61 o 
   1  -5   1     1728.19     1860.96     27.60 o 
   2  -5   1      204.92      230.30      6.66 o 
   3  -5   1       21.02       16.56      1.71 o 
   4  -5   1       71.87       79.53      4.06 o 
   5  -5   1       37.25       41.02      3.21 o 
   6  -5   1        6.04        7.82      2.86 o 
   7  -5   1        3.93        8.01      3.49 o 
   8  -5   1        2.92       14.87      5.05 o 
  -9  -4   1       18.28        6.93      9.13 o 
  -8  -4   1        0.86        8.01      4.16 o 
  -7  -4   1       36.88       43.25      6.00 o 
  -6  -4   1       14.22       21.86      4.17 o 
  -5  -4   1       10.00        7.25      1.80 o 
  -4  -4   1      109.67      107.61      9.40 o 
  -3  -4   1     2383.30     2564.11     38.15 o 
  -2  -4   1      531.95      552.97     12.45 o 
  -1  -4   1      202.28      160.92      4.57 o 
   0  -4   1      125.79      126.38      3.30 o 
   1  -4   1       31.52       25.15      1.64 o 
   2  -4   1       89.00       85.71      3.43 o 
   3  -4   1       10.86        7.52      0.92 o 
   4  -4   1        0.31       -0.41      1.52 o 
   5  -4   1      115.68      105.05      8.43 o 
   6  -4   1        4.97        2.29      1.68 o 
   7  -4   1       42.32       52.18      5.99 o 
   8  -4   1        9.98       15.92      8.90 o 
   9  -4   1        0.05       10.39      6.47 o 
  -9  -3   1        6.98        7.29      4.83 o 
  -8  -3   1        8.52       10.91      4.22 o 
  -7  -3   1       57.17       54.31      6.33 o 
  -6  -3   1      101.53      100.93      4.94 o 
  -5  -3   1       15.11       17.64      2.40 o 
  -4  -3   1       93.86       91.51      3.31 o 
  -3  -3   1      435.04      450.04      8.63 o 
  -2  -3   1      478.21      453.13     10.27 o 
  -1  -3   1     1303.86     1282.43     23.12 o 
   0  -3   1      320.69      333.67      6.04 o 
   1  -3   1      487.95      438.09      8.91 o 
   2  -3   1      213.77      201.73      5.44 o 
   3  -3   1      967.34      982.97     16.02 o 
   4  -3   1      118.04      124.81      5.14 o 
   5  -3   1       13.32       13.12      1.50 o 
   6  -3   1        3.48        5.32      1.65 o 
   7  -3   1       27.90       16.00      6.13 o 
   8  -3   1        0.06       -2.75      5.28 o 
   9  -3   1        5.53        8.63      4.90 o 
  -9  -2   1        2.54       -2.05      4.03 o 
  -8  -2   1        3.96        3.55      6.33 o 
  -7  -2   1        5.39        9.90      3.52 o 
  -6  -2   1        5.19        6.65      1.69 o 
  -5  -2   1        1.81        3.31      1.10 o 
  -4  -2   1      143.53      128.95      4.01 o 
  -3  -2   1      735.88      706.35     12.25 o 
  -2  -2   1      112.25       99.95      2.98 o 
  -1  -2   1      735.78      737.34     13.83 o 
   0  -2   1       43.56       37.48      1.26 o 
   1  -2   1      284.40      296.45      6.25 o 
   2  -2   1      168.03      161.90      3.64 o 
   3  -2   1      364.08      364.39      9.10 o 
   4  -2   1      322.62      317.46      7.07 o 
   5  -2   1       14.28       12.27      1.66 o 
   6  -2   1       15.96       15.08      2.70 o 
   7  -2   1        7.74       13.82      3.70 o 
   8  -2   1       69.68       87.84      8.09 o 
   9  -2   1        0.05       -0.29      8.56 o 
  -9  -1   1        2.13        0.43      8.07 o 
  -8  -1   1        6.96        8.75      3.79 o 
  -7  -1   1        2.44       -2.22      5.01 o 
  -6  -1   1        0.72       -0.61      1.76 o 
  -5  -1   1        2.48        2.60      2.20 o 
  -4  -1   1      192.84      192.43      5.20 o 
  -3  -1   1     1236.25     1213.62     19.24 o 
  -2  -1   1    14043.08    15404.18    775.93 o 
  -1  -1   1      688.45      630.14     25.00 o 
   0  -1   1     8671.77     8070.20    252.33 o 
   1  -1   1     5031.97     4871.26    141.23 o 
   2  -1   1     4045.98     4088.66     78.49 o 
   3  -1   1     1124.69     1137.45     23.83 o 
   4  -1   1      176.12      169.18      5.12 o 
   5  -1   1       27.92       27.25      1.94 o 
   6  -1   1       29.66       28.97      3.03 o 
   7  -1   1        9.93        5.88      4.38 o 
   8  -1   1        6.32       11.41      3.53 o 
   9  -1   1        8.61       26.20     10.08 o 
  -9   0   1        0.61        2.06      7.73 o 
  -8   0   1        0.11       -2.54      3.68 o 
  -7   0   1        9.94       10.30      2.79 o 
  -6   0   1        2.93        4.73      1.92 o 
  -5   0   1        2.02        1.65      1.09 o 
  -4   0   1        0.08       -0.84      0.84 o 
  -3   0   1       14.65       11.14      1.40 o 
  -2   0   1     7816.32     8085.58    507.93 o 
  -1   0   1       95.02       76.94      2.34 o 
   1   0   1      163.48      171.81      4.03 o 
   2   0   1      708.53      700.07     11.13 o 
   3   0   1      416.08      383.40      8.11 o 
   4   0   1       55.18       57.03      2.43 o 
   5   0   1       45.10       46.82      2.46 o 
   6   0   1       69.41       65.32      4.33 o 
   7   0   1       15.45       17.19      2.90 o 
   8   0   1        2.51       12.31      7.76 o 
   9   0   1        5.28       10.48      8.33 o 
  -8   1   1        3.06       -2.26      5.07 o 
  -7   1   1        6.65        9.19      2.36 o 
  -6   1   1       18.76       24.92      2.27 o 
  -5   1   1       34.86       32.50      2.25 o 
  -4   1   1       49.78       46.97      2.41 o 
  -3   1   1       83.00       90.13      3.04 o 
  -2   1   1     2261.41     2340.61     33.88 o 
  -1   1   1       12.22        9.14      0.71 o 
   0   1   1     4228.47     4225.17     97.95 o 
   1   1   1      164.65      155.73      3.76 o 
   2   1   1     1160.26     1101.00     19.56 o 
   3   1   1      199.00      203.75      4.65 o 
   4   1   1        9.55       11.41      1.18 o 
   5   1   1        0.56        1.34      1.69 o 
   6   1   1        0.09       -0.66      2.15 o 
   7   1   1        8.74       11.09      3.50 o 
   8   1   1        2.37        3.47      6.46 o 
   9   1   1        0.06       -8.10      8.73 o 
  -8   2   1       16.49        2.97      6.93 o 
  -7   2   1        0.09        1.40      8.85 o 
  -6   2   1       61.46       57.06      2.93 o 
  -5   2   1      180.43      179.02      5.64 o 
  -4   2   1      267.22      261.61      9.55 o 
  -3   2   1     2870.70     2939.50     42.69 o 
  -2   2   1     2702.78     2744.64     39.18 o 
  -1   2   1     2774.88     2812.97     53.72 o 
   0   2   1     2678.61     2573.32     35.82 o 
   1   2   1     3788.72     3498.42    120.45 o 
   2   2   1      897.96      863.90     13.44 o 
   3   2   1      381.23      370.42      7.24 o 
   4   2   1        5.13        7.26      1.08 o 
   5   2   1       41.60       42.68      3.62 o 
   6   2   1        3.62        1.25      2.32 o 
   7   2   1       44.23       46.35      8.99 o 
   8   2   1        0.04        0.00      3.33 o 
   9   2   1        1.13       -3.77      8.59 o 
  -9   3   1        6.99       23.93      6.47 o 
  -8   3   1        2.30        6.06      3.82 o 
  -7   3   1       22.98       23.05      3.37 o 
  -6   3   1      137.67      150.26      6.27 o 
  -5   3   1      212.18      202.36      6.13 o 
  -4   3   1       33.24       26.91      1.94 o 
  -3   3   1     1219.63     1215.72     19.51 o 
  -2   3   1       57.10       44.98      1.75 o 
  -1   3   1      207.47      190.77      3.83 o 
   0   3   1      373.42      325.65      5.77 o 
   1   3   1       87.33      101.87      2.49 o 
   2   3   1        0.10        0.10      0.99 o 
   3   3   1        1.28        1.12      0.83 o 
   4   3   1       13.78       21.28      2.21 o 
   5   3   1      247.45      242.59      8.35 o 
   6   3   1       43.66       40.49      7.32 o 
   7   3   1        0.12        3.91      4.74 o 
   8   3   1        0.11       -2.87      3.27 o 
   9   3   1       15.04       13.83      6.81 o 
  -9   4   1       26.76       20.76      6.70 o 
  -8   4   1        3.03       -2.03      4.41 o 
  -7   4   1       24.59       24.48      3.03 o 
  -6   4   1       32.72       32.84      3.11 o 
  -5   4   1       43.42       52.77      3.43 o 
  -4   4   1        6.23        5.33      1.32 o 
  -3   4   1      832.35      804.72     13.92 o 
  -2   4   1      311.92      317.62      6.17 o 
  -1   4   1        3.73        3.35      0.59 o 
   0   4   1      851.66      778.93     12.44 o 
   1   4   1       74.37       70.72      2.92 o 
   2   4   1      290.83      298.57      5.97 o 
   3   4   1        0.73        0.59      0.74 o 
   4   4   1       61.03       58.70      2.64 o 
   5   4   1       13.14       14.76      3.44 o 
   6   4   1       16.01       15.93      3.88 o 
   7   4   1        1.13       -0.07      3.29 o 
   8   4   1       63.54       68.38     10.06 o 
  -8   5   1        0.01        4.90      5.10 o 
  -7   5   1       28.16       27.32      3.50 o 
  -6   5   1        3.87        2.35      1.81 o 
  -5   5   1       43.97       45.24      3.35 o 
  -4   5   1        2.45        3.34      2.05 o 
  -3   5   1       51.05       50.20      2.36 o 
  -2   5   1       45.95       44.21      2.54 o 
  -1   5   1      150.74      152.14      3.79 o 
   0   5   1     1271.75     1373.54     21.00 o 
   1   5   1     5313.01     5475.00     76.44 o 
   2   5   1        6.30       12.06      1.10 o 
   3   5   1        4.77        5.05      0.97 o 
   4   5   1        8.18        8.36      1.65 o 
   5   5   1      137.60      138.72      9.27 o 
   6   5   1       28.98       33.13     11.36 o 
   7   5   1       34.20       28.37      5.57 o 
   8   5   1       16.81       26.73     12.51 o 
  -8   6   1        0.84       -2.75      3.86 o 
  -7   6   1        7.45       12.19      3.57 o 
  -6   6   1       22.46       23.11      2.81 o 
  -5   6   1       10.14        9.55      2.02 o 
  -4   6   1      202.86      216.42      7.58 o 
  -3   6   1      238.46      239.75      7.45 o 
  -2   6   1      291.95      312.17      8.48 o 
  -1   6   1     1794.24     1987.93     29.85 o 
   0   6   1      593.16      627.36     11.14 o 
   1   6   1      211.72      192.90      4.74 o 
   2   6   1       31.07       30.00      1.77 o 
   3   6   1      193.36      184.20      6.38 o 
   4   6   1      111.77      114.76      6.96 o 
   5   6   1      102.77      101.07      8.16 o 
   6   6   1        9.61       10.82      3.61 o 
   7   6   1        8.94        6.64      6.33 o 
   8   6   1        2.61       10.99      4.90 o 
  -8   7   1       15.85       15.20      5.96 o 
  -7   7   1        0.42       -1.45      2.15 o 
  -6   7   1        2.19       -0.70      3.34 o 
  -5   7   1       52.76       50.38      3.75 o 
  -4   7   1      124.26      123.31      5.64 o 
  -3   7   1      130.89      127.40      4.68 o 
  -2   7   1       55.45       62.23      3.53 o 
  -1   7   1        0.80       -0.65      1.42 o 
   0   7   1        2.65        2.68      1.06 o 
   1   7   1       23.90       27.69      1.78 o 
   2   7   1       42.29       50.17      3.18 o 
   3   7   1        1.73        8.39      1.75 o 
   4   7   1        0.10       -1.45      1.45 o 
   5   7   1       11.67        7.12      4.38 o 
   6   7   1        5.66        5.49      7.10 o 
   7   7   1        0.04       -0.20      5.80 o 
  -7   8   1        0.00        0.04      2.46 o 
  -6   8   1        5.82        3.53      2.05 o 
  -5   8   1       15.59       15.65      2.99 o 
  -4   8   1        0.37        1.15      1.72 o 
  -3   8   1        2.79       -1.40      1.90 o 
  -2   8   1        9.18        6.55      1.78 o 
  -1   8   1       67.28       73.21      4.41 o 
   0   8   1       20.51       22.30      1.78 o 
   1   8   1      419.80      415.24      8.82 o 
   2   8   1      233.73      225.35      7.71 o 
   3   8   1      663.86      671.28     16.40 o 
   4   8   1      110.81      113.07      5.68 o 
   5   8   1        0.91       10.05      7.82 o 
   6   8   1       46.43       33.36      5.40 o 
   7   8   1        2.08        5.09      6.99 o 
  -7   9   1       14.99       14.22      3.52 o 
  -6   9   1        1.02        2.32      2.42 o 
  -5   9   1        5.96        1.65      4.88 o 
  -4   9   1        6.44        9.10      2.08 o 
  -3   9   1        1.10       -1.13      1.48 o 
  -2   9   1        0.10       -0.01      2.49 o 
  -1   9   1       51.61       51.46      3.44 o 
   0   9   1       29.12       31.27      5.18 o 
   1   9   1      948.09      933.26     20.51 o 
   2   9   1      206.72      188.47      7.38 o 
   3   9   1       61.49       61.21      4.33 o 
   4   9   1        2.33        3.24      3.21 o 
   5   9   1       28.31       31.01      5.44 o 
   6   9   1        4.00        6.09      6.97 o 
  -7  10   1        0.16       -0.80      4.18 o 
  -6  10   1        5.06        7.11      2.94 o 
  -5  10   1       40.98       40.65      4.12 o 
  -4  10   1        1.16        2.33      2.89 o 
  -3  10   1        2.28        3.39      2.01 o 
  -2  10   1       21.84       21.89      2.77 o 
  -1  10   1        4.93        6.26      1.92 o 
   0  10   1      131.76      129.25      7.72 o 
   1  10   1        1.30        2.23      3.58 o 
   2  10   1      232.43      212.32      8.21 o 
   3  10   1        4.56        0.43      2.88 o 
   4  10   1       32.89       28.99      8.18 o 
   5  10   1        0.49        4.22      3.21 o 
   6  10   1        0.59        8.37      4.41 o 
  -6  11   1        4.34        0.39      3.43 o 
  -5  11   1       16.28       18.29      3.59 o 
  -4  11   1       37.03       34.21      3.83 o 
  -3  11   1        0.21       -1.79      1.79 o 
  -2  11   1       93.79       87.84      5.31 o 
  -1  11   1        0.71        2.26      7.77 o 
   0  11   1       25.58       23.04      3.68 o 
   1  11   1      168.42      144.60      8.53 o 
   2  11   1        5.54       -0.46      2.47 o 
   3  11   1        4.05        4.46      3.08 o 
   4  11   1        0.40        2.64      4.44 o 
   5  11   1        4.08        1.92      3.84 o 
  -5  12   1        9.87       10.00      3.58 o 
  -4  12   1        6.05        8.73      4.50 o 
  -3  12   1        0.32        0.69      2.07 o 
  -2  12   1       45.40       45.71      5.11 o 
  -1  12   1       65.72       58.38      5.67 o 
   0  12   1       40.00       49.98      5.29 o 
   1  12   1        7.72        4.70      3.64 o 
   2  12   1       17.60       20.08      3.84 o 
   3  12   1        0.29       -1.66      9.18 o 
   4  12   1        5.12        7.54      3.84 o 
   5  12   1       11.79       24.45      6.96 o 
  -4  13   1        6.82        8.68      3.41 o 
  -3  13   1        0.91        1.39      3.32 o 
  -2  13   1        1.08       -2.63      2.63 o 
  -1  13   1        7.42       10.60      7.03 o 
   0  13   1        0.06        0.29      2.80 o 
   1  13   1        2.54       -2.01      2.43 o 
   2  13   1       20.87       26.37      4.63 o 
   3  13   1        9.11       10.14      6.99 o 
  -3  14   1        2.99       21.01      8.67 o 
  -2  14   1        8.81        7.41      4.08 o 
  -1  14   1        7.23        6.61      3.20 o 
   0  14   1        2.91        1.22      3.05 o 
   1  14   1       15.81       13.73      4.10 o 
   2  14   1        1.02       -1.37      3.92 o 
  -3 -14   2        3.76        7.53      4.44 o 
  -2 -14   2        0.00        5.35      4.15 o 
  -1 -14   2        0.21       -0.86      2.88 o 
   0 -14   2        0.57        2.64      4.15 o 
   1 -14   2       11.74       23.21     11.44 o 
   2 -14   2        2.85        6.09      3.88 o 
   3 -14   2        9.28       33.67      9.79 o 
  -4 -13   2        1.45       -2.86      3.15 o 
  -3 -13   2        1.39        4.15      3.25 o 
  -2 -13   2        1.75        0.44      2.47 o 
  -1 -13   2        0.00       -2.41      3.69 o 
   0 -13   2        0.85       -0.97      2.93 o 
   1 -13   2       10.81        7.99      3.27 o 
   2 -13   2        9.97       11.71      3.47 o 
   3 -13   2        6.43        1.81      2.75 o 
   4 -13   2        0.58        0.52      2.84 o 
  -5 -12   2        0.63        4.55      5.30 o 
  -4 -12   2        0.02       -1.23      2.28 o 
  -3 -12   2       16.16        5.61      9.01 o 
  -2 -12   2       37.71       35.02      5.10 o 
  -1 -12   2        3.11        3.44      2.75 o 
   0 -12   2        0.01       -2.08      2.08 o 
   1 -12   2        0.01       -2.76      2.76 o 
   2 -12   2       16.59       12.87      3.26 o 
   3 -12   2       10.38       10.01      2.70 o 
   4 -12   2       75.71       70.93      5.51 o 
   5 -12   2        1.45        0.98      2.73 o 
  -6 -11   2        0.53       -4.32      4.32 o 
  -5 -11   2       26.62       26.79      6.67 o 
  -4 -11   2        2.73        0.86      3.19 o 
  -3 -11   2       11.99       15.33      2.67 o 
  -2 -11   2        0.28       -0.12      2.26 o 
  -1 -11   2        3.18        6.42      5.28 o 
   0 -11   2       40.00       33.97      4.25 o 
   1 -11   2       94.50       93.94      7.04 o 
   2 -11   2       75.81       71.66      4.86 o 
   3 -11   2      141.36      150.60      7.41 o 
   4 -11   2        9.64       12.18      2.74 o 
   5 -11   2       76.88       67.83      5.86 o 
   6 -11   2        7.54       16.00      4.54 o 
  -6 -10   2        8.53        7.63      4.30 o 
  -5 -10   2        0.25       -0.44      2.21 o 
  -4 -10   2       65.23       61.04      4.57 o 
  -3 -10   2        9.35        7.17      2.11 o 
  -2 -10   2      111.30       96.34      5.29 o 
  -1 -10   2        0.12       -2.18      2.66 o 
   0 -10   2        3.53        3.79      3.76 o 
   1 -10   2      124.72      120.81      5.76 o 
   2 -10   2       38.77       37.90      3.54 o 
   3 -10   2      352.26      356.50     17.14 o 
   4 -10   2       50.09       47.64      4.13 o 
   5 -10   2        0.13       -1.16      2.11 o 
   6 -10   2        1.32        2.82      3.30 o 
   7 -10   2        0.79       12.25      8.04 o 
  -7  -9   2        3.68        1.16      4.80 o 
  -6  -9   2        9.35        5.91      3.53 o 
  -5  -9   2        5.10        5.61      2.12 o 
  -4  -9   2      350.03      324.74     10.97 o 
  -3  -9   2       69.26       57.77      4.11 o 
  -2  -9   2       11.90       14.72      2.18 o 
  -1  -9   2       14.05       14.01      3.88 o 
   0  -9   2        1.33        3.91      2.01 o 
   1  -9   2       15.57       16.60      2.30 o 
   2  -9   2       18.39       13.81      2.27 o 
   3  -9   2       38.07       33.84      3.18 o 
   4  -9   2        2.40        5.34      2.09 o 
   5  -9   2       41.79       47.08      4.11 o 
   6  -9   2        0.00        2.78      2.19 o 
   7  -9   2        3.09        4.01      4.15 o 
  -7  -8   2        3.81       -1.20     10.15 o 
  -6  -8   2      378.43      424.45     20.43 o 
  -5  -8   2      343.52      328.57     11.04 o 
  -4  -8   2      189.55      188.50      7.64 o 
  -3  -8   2        6.89        7.53      1.73 o 
  -2  -8   2       56.85       60.76      3.74 o 
  -1  -8   2       38.85       46.06      3.13 o 
   0  -8   2      344.65      349.99      9.36 o 
   1  -8   2       14.91       18.20      1.98 o 
   2  -8   2      107.83       99.33      4.84 o 
   3  -8   2       35.48       31.61      2.94 o 
   4  -8   2       31.75       40.66      3.48 o 
   5  -8   2       10.62        9.20      3.45 o 
   6  -8   2        3.56        2.32      2.10 o 
   7  -8   2       24.74       24.51      5.22 o 
   8  -8   2        1.10        6.78      7.73 o 
  -8  -7   2       21.68       20.16     11.97 o 
  -7  -7   2       37.58       32.38      6.09 o 
  -6  -7   2       48.66       59.91      7.23 o 
  -5  -7   2       26.21       30.08      3.92 o 
  -4  -7   2        1.41       -0.40      1.48 o 
  -3  -7   2       33.44       28.22      2.99 o 
  -2  -7   2       65.34       69.58      3.49 o 
  -1  -7   2        0.13        1.87      0.96 o 
   0  -7   2      484.85      483.99      9.54 o 
   1  -7   2        0.07        1.78      1.15 o 
   2  -7   2       33.06       37.64      2.79 o 
   3  -7   2        2.71        2.23      2.38 o 
   4  -7   2       32.35       36.02      3.17 o 
   5  -7   2        2.56        1.30      1.81 o 
   6  -7   2       68.42       75.62      5.11 o 
   7  -7   2        0.32        2.97      3.51 o 
   8  -7   2       13.88       16.01      8.36 o 
  -8  -6   2        0.11       -0.37      3.54 o 
  -7  -6   2        9.94       10.69      3.96 o 
  -6  -6   2       20.92       25.65      5.10 o 
  -5  -6   2       27.69       27.69      2.79 o 
  -4  -6   2       12.19       13.09      2.19 o 
  -3  -6   2        6.51        7.30      1.68 o 
  -2  -6   2      262.39      276.52      8.72 o 
  -1  -6   2      404.57      424.01      8.52 o 
   0  -6   2      509.51      611.99     11.33 o 
   1  -6   2      314.63      328.22      6.73 o 
   2  -6   2       28.41       26.48      2.19 o 
   3  -6   2        0.65        0.64      1.12 o 
   4  -6   2       31.42       33.97      2.88 o 
   5  -6   2      233.83      235.34      8.48 o 
   6  -6   2        0.00        1.71      2.14 o 
   7  -6   2        5.29        0.11      5.88 o 
   8  -6   2        2.12        6.71     10.06 o 
  -8  -5   2        0.79       -3.00      3.91 o 
  -7  -5   2       12.63        5.68      3.75 o 
  -6  -5   2       62.26       65.56      4.24 o 
  -5  -5   2       57.30       61.69      4.10 o 
  -4  -5   2       66.47       60.98      3.86 o 
  -3  -5   2       42.69       49.58      3.21 o 
  -2  -5   2      122.15      141.17      5.34 o 
  -1  -5   2       49.96       41.02      1.87 o 
   0  -5   2     1170.51     1240.06     19.56 o 
   1  -5   2      230.96      239.80      5.10 o 
   2  -5   2       33.74       28.47      2.10 o 
   3  -5   2      157.21      150.08      5.43 o 
   4  -5   2        6.35        7.71      1.53 o 
   5  -5   2       63.06       63.92      3.96 o 
   6  -5   2        3.06        2.58      2.82 o 
   7  -5   2       25.03       35.76      5.39 o 
   8  -5   2        0.01        6.09      6.05 o 
  -9  -4   2        0.50       -4.27      4.68 o 
  -8  -4   2        1.01        6.75      3.93 o 
  -7  -4   2        4.16        6.11      8.96 o 
  -6  -4   2       22.69       25.07      2.76 o 
  -5  -4   2      150.86      155.10      6.52 o 
  -4  -4   2      179.02      178.30      6.58 o 
  -3  -4   2     1313.93     1309.60     32.75 o 
  -2  -4   2      216.38      240.04      7.00 o 
  -1  -4   2      302.65      323.04      6.27 o 
   0  -4   2      721.91      691.30     11.54 o 
   1  -4   2       85.44       88.73      3.27 o 
   2  -4   2      153.62      160.00      5.01 o 
   3  -4   2       67.36       64.36      2.30 o 
   4  -4   2       10.75        8.77      1.43 o 
   5  -4   2        0.01       -0.29      1.26 o 
   6  -4   2       96.75       98.83      7.81 o 
   7  -4   2       39.78       47.21      5.93 o 
   8  -4   2        2.98        9.88      8.06 o 
   9  -4   2        3.80        0.77      8.96 o 
  -9  -3   2        0.64        7.06      4.19 o 
  -8  -3   2       28.63       31.47      8.78 o 
  -7  -3   2       14.99       15.25      3.99 o 
  -6  -3   2       75.22       73.36      6.33 o 
  -5  -3   2      424.74      400.48     14.19 o 
  -4  -3   2      541.79      532.02     10.40 o 
  -3  -3   2      521.88      489.60      9.07 o 
  -2  -3   2       63.65       58.44      2.84 o 
  -1  -3   2      289.20      283.98      6.98 o 
   0  -3   2      998.69      945.96     14.59 o 
   1  -3   2        0.18        0.41      0.56 o 
   2  -3   2      119.41      118.80      2.98 o 
   3  -3   2      273.42      274.90      5.97 o 
   4  -3   2       23.91       26.56      1.83 o 
   5  -3   2        0.13        1.70      1.12 o 
   6  -3   2       43.24       45.09      5.27 o 
   7  -3   2       39.35       43.90      5.55 o 
   8  -3   2        1.45       -1.51      4.68 o 
   9  -3   2        3.44        2.30      5.54 o 
  -9  -2   2        1.57       -1.89      3.72 o 
  -8  -2   2        3.43        0.36      3.75 o 
  -7  -2   2       13.22       13.08      5.58 o 
  -6  -2   2      264.44      271.97      9.50 o 
  -5  -2   2       24.67       24.83      2.12 o 
  -4  -2   2      124.54      110.07      3.70 o 
  -3  -2   2      387.29      373.68      7.44 o 
  -2  -2   2     1235.99     1195.12     22.12 o 
  -1  -2   2     6219.24     6243.87    328.61 o 
   0  -2   2      646.09      579.92      8.99 o 
   1  -2   2      244.34      217.75      4.10 o 
   2  -2   2       41.99       48.71      1.74 o 
   3  -2   2       25.45       28.76      1.60 o 
   4  -2   2        0.85        2.02      1.07 o 
   5  -2   2      405.07      434.34      9.46 o 
   6  -2   2       97.30       89.83      7.13 o 
   7  -2   2       41.10       45.31     11.51 o 
   8  -2   2        0.08        4.11      3.72 o 
   9  -2   2        5.63        4.70      9.13 o 
  -8  -1   2       24.82       23.47      4.72 o 
  -7  -1   2       35.09       30.14      3.99 o 
  -6  -1   2       20.28       26.07      3.08 o 
  -5  -1   2       53.22       49.79      2.71 o 
  -4  -1   2      165.75      152.17      4.50 o 
  -3  -1   2     1242.12     1198.23     23.34 o 
  -2  -1   2     8899.16     8510.18    414.62 o 
  -1  -1   2     1286.17     1295.52     58.25 o 
   0  -1   2      106.46      118.85      2.69 o 
   1  -1   2      176.72      150.44      3.39 o 
   2  -1   2      287.21      276.65      5.34 o 
   3  -1   2      182.64      184.13      4.41 o 
   4  -1   2      107.74      115.86      3.69 o 
   5  -1   2        0.91        2.43      1.36 o 
   6  -1   2       23.73       25.47      2.91 o 
   7  -1   2      156.78      165.59     10.15 o 
   8  -1   2        1.79        4.52      3.70 o 
   9  -1   2        1.05        0.69      9.10 o 
  -8   0   2        1.67        0.72      3.34 o 
  -7   0   2        0.05        1.17      2.99 o 
  -6   0   2       11.05       10.65      1.60 o 
  -5   0   2       39.29       36.41      2.70 o 
  -4   0   2       21.85       25.81      2.84 o 
  -3   0   2     1187.09     1122.33     17.99 o 
  -2   0   2     6420.06     6332.94    212.55 o 
  -1   0   2      457.14      447.96      7.71 o 
   0   0   2     4212.02     3695.85     97.60 o 
   1   0   2     1111.14     1157.13     20.45 o 
   2   0   2     1023.69      999.29     15.26 o 
   3   0   2       19.10       20.88      1.29 o 
   4   0   2      105.42       88.62      3.08 o 
   5   0   2      316.24      314.40      9.84 o 
   6   0   2       52.86       52.45      4.01 o 
   7   0   2        3.30       10.66      2.45 o 
   8   0   2        0.00       -3.55      5.67 o 
   9   0   2        0.06        6.38      7.33 o 
  -8   1   2        0.25        0.63      5.78 o 
  -7   1   2        0.78       -0.91      1.61 o 
  -6   1   2        2.75        6.54      2.08 o 
  -5   1   2      166.82      160.67      5.24 o 
  -4   1   2      290.24      291.50      6.98 o 
  -3   1   2      274.63      254.58      5.77 o 
  -2   1   2    78652.02    71370.24   4738.40 o 
  -1   1   2     3527.76     3880.33     59.36 o 
   0   1   2       97.70       86.90      1.82 o 
   1   1   2      562.65      544.94      8.86 o 
   2   1   2      167.76      138.52      3.12 o 
   3   1   2      210.50      205.04      4.67 o 
   4   1   2        2.90        3.98      0.84 o 
   5   1   2       11.37       16.09      2.17 o 
   6   1   2       39.56       39.18      3.59 o 
   7   1   2        0.29        1.52      4.94 o 
   8   1   2       19.67       26.55      5.97 o 
   9   1   2        1.18       -4.04      7.50 o 
  -8   2   2        0.61        5.75      4.61 o 
  -7   2   2        2.67        1.84      1.99 o 
  -6   2   2       35.82       35.11      2.69 o 
  -5   2   2      144.54      160.30      6.10 o 
  -4   2   2     6059.03     6128.05    103.44 o 
  -3   2   2       60.28       54.23      3.23 o 
  -2   2   2      676.79      601.48     10.94 o 
  -1   2   2      916.47      859.31     12.86 o 
   0   2   2      410.68      393.87      6.39 o 
   1   2   2      340.16      321.52      5.62 o 
   2   2   2        0.48        1.65      0.53 o 
   3   2   2       86.22       82.84      3.69 o 
   4   2   2        5.45        5.69      0.99 o 
   5   2   2       23.56       25.02      2.67 o 
   6   2   2       15.85       18.76      2.64 o 
   7   2   2        5.13        1.68      3.09 o 
   8   2   2        2.29       -1.74      2.78 o 
   9   2   2        8.33        6.93      5.61 o 
  -9   3   2        0.13       11.77      5.44 o 
  -8   3   2        0.60        4.61      4.27 o 
  -7   3   2        2.76        4.64      2.03 o 
  -6   3   2      336.70      313.58     12.99 o 
  -5   3   2       89.12       87.36      3.94 o 
  -4   3   2      411.30      399.76      8.81 o 
  -3   3   2      253.66      230.12      5.60 o 
  -2   3   2      143.88      129.04      3.24 o 
  -1   3   2     1860.85     1823.89     26.28 o 
   0   3   2     1392.87     1401.05     20.54 o 
   1   3   2      126.07      122.95      2.92 o 
   2   3   2       38.66       40.69      1.66 o 
   3   3   2     2248.41     2315.41     34.21 o 
   4   3   2      390.29      408.46      8.43 o 
   5   3   2       44.62       47.34      5.34 o 
   6   3   2        0.62        1.69      5.08 o 
   7   3   2       10.18       14.75      3.86 o 
   8   3   2        0.39       -2.41      3.56 o 
  -9   4   2        8.33        9.88      5.38 o 
  -8   4   2       25.46       10.68      5.04 o 
  -7   4   2        7.66        9.81      2.28 o 
  -6   4   2       79.94       69.76      4.43 o 
  -5   4   2        9.26        8.45      1.81 o 
  -4   4   2       10.88       10.61      1.51 o 
  -3   4   2      296.61      280.40      9.37 o 
  -2   4   2      494.11      498.40     10.71 o 
  -1   4   2     1060.12     1072.18     16.53 o 
   0   4   2      186.16      180.81      4.08 o 
   1   4   2       96.41       86.32      2.53 o 
   2   4   2      480.89      458.21      8.41 o 
   3   4   2      484.32      449.92      8.68 o 
   4   4   2       76.33       82.09      4.35 o 
   5   4   2        0.84       14.11      5.30 o 
   6   4   2        2.15       -1.14      2.69 o 
   7   4   2       51.20       52.54      6.62 o 
   8   4   2        1.27        3.89      9.78 o 
  -9   5   2        0.39       -2.03      5.27 o 
  -8   5   2        5.11        6.47      4.72 o 
  -7   5   2       15.87       16.83      3.07 o 
  -6   5   2        7.98        9.62      2.06 o 
  -5   5   2        4.36        6.30      2.37 o 
  -4   5   2      213.52      212.02      6.98 o 
  -3   5   2       12.23       17.33      1.41 o 
  -2   5   2      223.11      223.01      6.42 o 
  -1   5   2      391.56      381.13      7.32 o 
   0   5   2       32.08       38.32      1.85 o 
   1   5   2        3.05        2.16      0.81 o 
   2   5   2       45.43       48.48      2.07 o 
   3   5   2       11.86        9.51      1.40 o 
   4   5   2       39.79       40.68      2.85 o 
   5   5   2      118.55      122.87     11.46 o 
   6   5   2       54.12       54.00      6.53 o 
   7   5   2      155.90      159.69     11.66 o 
   8   5   2       21.67       27.34      6.11 o 
  -8   6   2        3.34        1.64      3.41 o 
  -7   6   2        0.41       -1.66      5.31 o 
  -6   6   2       14.38       19.65      3.05 o 
  -5   6   2       43.48       47.94      3.56 o 
  -4   6   2       26.16       24.67      2.12 o 
  -3   6   2        0.56        2.19      1.16 o 
  -2   6   2       72.01       68.12      2.66 o 
  -1   6   2        3.86        3.75      1.02 o 
   0   6   2      491.15      498.35      9.41 o 
   1   6   2       85.14      101.30      3.25 o 
   2   6   2       15.33        8.24      1.05 o 
   3   6   2      286.66      294.22      8.58 o 
   4   6   2       70.03       74.46      6.55 o 
   5   6   2       17.15       13.82      3.55 o 
   6   6   2       20.65       24.62      4.63 o 
   7   6   2        3.46        0.17      3.93 o 
  -8   7   2        0.07       -2.47      2.47 o 
  -7   7   2        0.18        0.41      2.32 o 
  -6   7   2       22.19       21.46      2.54 o 
  -5   7   2        3.89        0.27      2.10 o 
  -4   7   2      201.67      198.68      7.37 o 
  -3   7   2      128.28      129.45      5.53 o 
  -2   7   2      360.58      395.75     10.39 o 
  -1   7   2       94.48      105.00      3.48 o 
   0   7   2      235.26      265.87      6.28 o 
   1   7   2        9.40        8.13      1.14 o 
   2   7   2       19.36       13.27      2.86 o 
   3   7   2      129.98      138.54      5.75 o 
   4   7   2       43.04       48.29      6.75 o 
   5   7   2       74.50       79.63      7.44 o 
   6   7   2        3.07        6.13      3.71 o 
   7   7   2        4.07        6.81      4.31 o 
  -8   8   2        5.56        2.23      3.78 o 
  -7   8   2        1.22       -2.38      2.38 o 
  -6   8   2       28.35       26.97      3.92 o 
  -5   8   2       10.32       10.85      2.38 o 
  -4   8   2       80.60       83.36      5.14 o 
  -3   8   2       32.20       35.09      3.06 o 
  -2   8   2       30.65       29.96      2.65 o 
  -1   8   2      157.89      160.61      6.19 o 
   0   8   2       27.45       24.51      2.30 o 
   1   8   2      407.49      396.96      8.60 o 
   2   8   2      133.34      127.83      5.61 o 
   3   8   2      153.67      158.24      6.52 o 
   4   8   2        5.30        5.10      3.27 o 
   5   8   2       50.13       52.88      7.79 o 
   6   8   2        0.11        2.84      3.31 o 
   7   8   2        0.73       -0.53      3.86 o 
  -8   9   2        0.58        3.09      4.41 o 
  -7   9   2        0.92        1.13      3.38 o 
  -6   9   2       17.88       19.21      6.93 o 
  -5   9   2        0.24       -1.66      1.89 o 
  -4   9   2       53.52       53.72      4.22 o 
  -3   9   2        0.78        2.85      2.02 o 
  -2   9   2        4.76        5.40      2.33 o 
  -1   9   2      209.81      196.42      7.08 o 
   0   9   2       53.99       55.76      4.58 o 
   1   9   2      263.93      265.46      8.71 o 
   2   9   2      763.26      740.02     17.67 o 
   3   9   2        1.73        0.80      1.85 o 
   4   9   2       27.68       31.36      4.98 o 
   5   9   2        1.38        5.05      3.44 o 
   6   9   2        1.15       -0.51      3.75 o 
  -7  10   2        6.17        7.19      4.49 o 
  -6  10   2        0.98        1.14      2.39 o 
  -5  10   2        7.30        0.77      7.21 o 
  -4  10   2        0.25       -1.46      1.83 o 
  -3  10   2        1.14       -0.12      3.26 o 
  -2  10   2       30.19       30.38      3.16 o 
  -1  10   2        4.86       12.54      3.97 o 
   0  10   2      591.93      559.97     18.53 o 
   1  10   2       22.87       35.34      3.54 o 
   2  10   2      127.32      116.65      7.42 o 
   3  10   2        0.28        1.15      3.96 o 
   4  10   2       16.46       21.26      4.33 o 
   5  10   2        8.52        9.81      4.14 o 
   6  10   2        0.00        2.32      5.21 o 
  -6  11   2       19.60       21.28      4.44 o 
  -5  11   2        1.25        0.22      2.42 o 
  -4  11   2       17.01        8.65      2.77 o 
  -3  11   2       54.83       63.00      5.12 o 
  -2  11   2        0.93        0.42      1.86 o 
  -1  11   2        0.53       -0.52      2.48 o 
   0  11   2       30.81       30.69      9.54 o 
   1  11   2        0.28       -0.75      4.92 o 
   2  11   2        1.06       -1.19      3.32 o 
   3  11   2       28.95       29.43      4.99 o 
   4  11   2       11.30       21.28      4.68 o 
   5  11   2        0.00       -2.58      5.31 o 
  -5  12   2        0.20       -1.98      2.88 o 
  -4  12   2        0.13        0.00      5.75 o 
  -3  12   2        0.20        2.18      2.32 o 
  -2  12   2        0.51        4.01      2.40 o 
  -1  12   2        3.08        0.70      6.67 o 
   0  12   2        4.16        7.49      2.69 o 
   1  12   2        9.23        6.65      2.84 o 
   2  12   2        6.13       12.47      3.95 o 
   3  12   2        1.31       -5.58      6.13 o 
   4  12   2        0.01        6.04      4.18 o 
  -4  13   2       16.85       14.87      3.67 o 
  -3  13   2        0.04        3.96      3.36 o 
  -2  13   2        0.09        1.85      3.46 o 
  -1  13   2       12.93       15.14      3.67 o 
   0  13   2        1.41        5.16      3.08 o 
   1  13   2        2.03        8.63      4.24 o 
   2  13   2        0.10        0.19      5.42 o 
   3  13   2        4.29       -6.99      6.99 o 
  -2  14   2        2.78        7.83      6.54 o 
  -1  14   2        1.16        0.08      3.02 o 
   0  14   2       12.99       13.86      4.06 o 
   1  14   2        7.07        6.85      3.80 o 
   2  14   2        2.26       -2.75      3.58 o 
  -2 -14   3        6.90       16.23      4.84 o 
  -1 -14   3       14.67       19.56      4.47 o 
   0 -14   3       13.31       18.65      7.47 o 
   1 -14   3        8.58        6.29      3.84 o 
   2 -14   3        0.71        6.64      3.43 o 
  -4 -13   3        8.85       23.16      5.12 o 
  -3 -13   3        0.04        5.00      4.14 o 
  -2 -13   3        0.46       -0.02      2.84 o 
  -1 -13   3        0.43        6.61      5.91 o 
   0 -13   3        5.28        5.17      3.00 o 
   1 -13   3       12.48       11.72      3.41 o 
   2 -13   3        0.88        7.84      4.02 o 
   3 -13   3        0.20       -0.53      3.01 o 
   4 -13   3        3.24        7.95      3.28 o 
  -5 -12   3        4.43       -2.32      4.75 o 
  -4 -12   3        8.32       18.85      3.79 o 
  -3 -12   3        1.59        1.10      2.62 o 
  -2 -12   3       40.65       48.81      5.36 o 
  -1 -12   3       51.08       47.98      5.26 o 
   0 -12   3        0.00       -0.15      4.34 o 
   1 -12   3       48.68       46.21      6.00 o 
   2 -12   3       18.84       15.57      6.44 o 
   3 -12   3       81.28       69.45      5.27 o 
   4 -12   3       13.05       15.26      3.20 o 
   5 -12   3        2.26        1.42      2.69 o 
  -6 -11   3        9.53       16.86      6.56 o 
  -5 -11   3        5.38        9.04      2.78 o 
  -4 -11   3        0.76       -1.47      1.81 o 
  -3 -11   3        3.33       -1.84      3.36 o 
  -2 -11   3        8.91        9.69      2.84 o 
  -1 -11   3       40.75       42.26      4.78 o 
   0 -11   3        1.27        4.27      2.37 o 
   1 -11   3      169.92      162.23      9.45 o 
   2 -11   3       52.38       51.01      4.23 o 
   3 -11   3       92.77       99.49      5.88 o 
   4 -11   3      142.66      137.60      7.23 o 
   5 -11   3        6.86        4.57      2.54 o 
   6 -11   3        1.86       -1.79      3.25 o 
  -6 -10   3        1.54       20.19     12.44 o 
  -5 -10   3        0.86       -0.55      3.58 o 
  -4 -10   3       18.71        9.43      2.43 o 
  -3 -10   3       23.08       23.99      3.82 o 
  -2 -10   3      221.96      177.96      7.42 o 
  -1 -10   3        0.44        1.31      2.20 o 
   0 -10   3       19.97       15.75      3.04 o 
   1 -10   3       66.07       63.33      4.17 o 
   2 -10   3      390.58      378.36     11.71 o 
   3 -10   3        2.80        3.67      2.13 o 
   4 -10   3        0.08        0.08      1.92 o 
   5 -10   3        6.17        6.00      2.59 o 
   6 -10   3        8.12        9.28      3.08 o 
   7 -10   3        2.16        8.87      8.10 o 
  -7  -9   3        3.20        2.69      4.34 o 
  -6  -9   3      188.98      173.15     12.77 o 
  -5  -9   3       16.17       16.39      2.82 o 
  -4  -9   3      128.97      118.36      6.15 o 
  -3  -9   3        0.04        1.05      2.14 o 
  -2  -9   3        1.42        1.17      2.27 o 
  -1  -9   3      175.68      189.02      7.06 o 
   0  -9   3       69.41       62.67      5.04 o 
   1  -9   3        0.00       -0.79      1.43 o 
   2  -9   3       10.98       15.27      2.26 o 
   3  -9   3       47.20       47.30      3.85 o 
   4  -9   3        0.46       -1.71      1.71 o 
   5  -9   3       16.40       10.99      2.57 o 
   6  -9   3        6.14        7.05      2.67 o 
   7  -9   3       31.21       39.81     10.45 o 
  -7  -8   3       18.19       18.81     12.33 o 
  -6  -8   3       29.28       36.52      6.06 o 
  -5  -8   3        6.85       10.37      2.29 o 
  -4  -8   3       19.25       21.77      2.37 o 
  -3  -8   3      126.48      120.94      6.10 o 
  -2  -8   3        0.51        1.02      1.67 o 
  -1  -8   3       18.22       18.53      1.96 o 
   0  -8   3      149.48      142.55      5.77 o 
   1  -8   3      139.32      137.17      5.58 o 
   2  -8   3       20.11       21.79      4.68 o 
   3  -8   3        8.92       13.21      2.11 o 
   4  -8   3      175.01      164.82      7.15 o 
   5  -8   3        0.22       -1.80      1.80 o 
   6  -8   3        0.12        1.07      2.91 o 
   7  -8   3       36.01       43.18      6.23 o 
  -8  -7   3        1.52       -1.95      9.02 o 
  -7  -7   3        7.17        2.45      3.65 o 
  -6  -7   3       67.76       74.44      5.05 o 
  -5  -7   3        7.49        3.52      2.34 o 
  -4  -7   3        8.10        9.78      2.00 o 
  -3  -7   3       15.78       23.06      2.63 o 
  -2  -7   3      123.88      115.85      5.47 o 
  -1  -7   3       20.45       24.44      1.83 o 
   0  -7   3      105.28      105.78      3.81 o 
   1  -7   3       98.09      107.93      4.59 o 
   2  -7   3        0.01       -1.21      1.21 o 
   3  -7   3       88.48       87.67      5.43 o 
   4  -7   3       22.25       21.07      2.48 o 
   5  -7   3       11.68       14.44      2.46 o 
   6  -7   3      119.49      113.70      9.05 o 
   7  -7   3       53.30       40.59      6.27 o 
   8  -7   3        0.01       -5.27      6.81 o 
  -8  -6   3       11.80       13.90      4.87 o 
  -7  -6   3        0.64       -1.92      3.03 o 
  -6  -6   3        1.65        0.04      1.86 o 
  -5  -6   3       72.09       75.69      4.75 o 
  -4  -6   3        3.92        4.05      1.87 o 
  -3  -6   3      151.27      154.68      9.89 o 
  -2  -6   3       11.15       14.08      2.53 o 
  -1  -6   3     2063.70     2242.12     33.99 o 
   0  -6   3      210.00      226.17      5.69 o 
   1  -6   3      307.54      337.88      7.28 o 
   2  -6   3        5.45        2.87      1.54 o 
   3  -6   3       24.89       24.51      2.33 o 
   4  -6   3        0.57       -0.45      1.27 o 
   5  -6   3        3.70        2.47      3.12 o 
   6  -6   3      135.33      133.85      9.54 o 
   7  -6   3        1.36        1.51      3.61 o 
   8  -6   3        0.01       -1.38      7.13 o 
  -9  -5   3        0.00        9.68     10.39 o 
  -8  -5   3        3.03        3.55      3.75 o 
  -7  -5   3        0.93        3.65      4.41 o 
  -6  -5   3        0.07       -1.69      1.69 o 
  -5  -5   3        0.09        1.61      3.66 o 
  -4  -5   3       19.48       23.78      2.49 o 
  -3  -5   3       56.95       58.40      3.59 o 
  -2  -5   3      727.70      808.14     17.49 o 
  -1  -5   3      214.04      218.83      5.15 o 
   0  -5   3      999.77     1013.14     16.61 o 
   1  -5   3      108.96      102.73      3.25 o 
   2  -5   3        8.21       10.53      1.43 o 
   3  -5   3       77.33       83.73      4.78 o 
   4  -5   3      238.32      242.02      7.81 o 
   5  -5   3      118.94      129.31      5.77 o 
   6  -5   3        3.92        4.92      2.91 o 
   7  -5   3        0.17       -3.16      3.16 o 
   8  -5   3        0.03        3.46      3.81 o 
  -9  -4   3        2.17       -5.93      6.14 o 
  -8  -4   3        7.08        9.85      4.24 o 
  -7  -4   3       20.98       19.27      5.32 o 
  -6  -4   3       13.95       12.92      4.80 o 
  -5  -4   3        2.69        6.35      1.65 o 
  -4  -4   3      944.21      986.16     21.56 o 
  -3  -4   3      300.84      287.92      8.43 o 
  -2  -4   3     1487.39     1652.81     30.71 o 
  -1  -4   3      833.02      913.23     14.81 o 
   0  -4   3        2.95        4.59      1.11 o 
   1  -4   3        5.71        8.90      1.02 o 
   2  -4   3      642.11      678.19     11.44 o 
   3  -4   3      141.61      141.47      4.02 o 
   4  -4   3       69.41       61.32      3.43 o 
   5  -4   3        7.34        7.04      1.73 o 
   6  -4   3        7.93        6.01      2.88 o 
   7  -4   3        0.49       -2.09      3.21 o 
   8  -4   3        7.43        5.84      4.85 o 
  -9  -3   3        5.96       19.73      6.56 o 
  -8  -3   3        8.02        9.76      8.37 o 
  -7  -3   3        3.51       -1.61      5.28 o 
  -6  -3   3      127.06      138.90      6.43 o 
  -5  -3   3      725.89      708.97     17.10 o 
  -4  -3   3       52.82       44.84      2.18 o 
  -3  -3   3      957.85      889.36     14.86 o 
  -2  -3   3      375.12      358.63     12.85 o 
  -1  -3   3       38.19       42.62      1.58 o 
   0  -3   3     1032.60      982.70     14.98 o 
   1  -3   3      144.32      144.09      3.27 o 
   2  -3   3        3.06        4.98      0.71 o 
   3  -3   3      287.74      297.50      6.39 o 
   4  -3   3       85.13       83.59      4.33 o 
   5  -3   3      247.55      240.44      7.76 o 
   6  -3   3      188.68      208.09     12.14 o 
   7  -3   3        0.90        5.79      7.94 o 
   8  -3   3        9.66       11.21      4.27 o 
  -9  -2   3       15.50        9.02      5.96 o 
  -8  -2   3       77.12       78.47      7.82 o 
  -7  -2   3       34.87       35.22      3.51 o 
  -6  -2   3        0.91        1.79      1.71 o 
  -5  -2   3       54.23       58.04      2.92 o 
  -4  -2   3        6.90        6.92      1.06 o 
  -3  -2   3        2.43        4.67      1.52 o 
  -2  -2   3     1587.78     1565.56     23.39 o 
  -1  -2   3      314.28      328.20     10.70 o 
   0  -2   3     2059.25     2035.88     28.88 o 
   1  -2   3     2567.17     2518.95     35.65 o 
   2  -2   3      359.48      338.87      6.39 o 
   3  -2   3        6.54        6.13      1.03 o 
   4  -2   3      556.11      551.55     11.41 o 
   5  -2   3       90.27      101.16      5.86 o 
   6  -2   3       53.50       55.24      7.96 o 
   7  -2   3       22.55       25.36      4.70 o 
   8  -2   3       16.70       29.65      5.15 o 
  -9  -1   3        2.08       -0.69      4.67 o 
  -8  -1   3        1.14       -0.85      2.81 o 
  -7  -1   3        6.35        9.23      2.16 o 
  -6  -1   3       21.02       20.79      2.48 o 
  -5  -1   3        9.87        6.30      1.35 o 
  -4  -1   3      530.10      486.17     12.13 o 
  -3  -1   3      474.45      465.61      8.77 o 
  -2  -1   3      690.93      581.84     10.55 o 
  -1  -1   3     5089.80     5131.88    267.16 o 
   0  -1   3       33.12       26.34      0.97 o 
   1  -1   3      244.74      236.27      5.01 o 
   2  -1   3      447.40      437.50      7.67 o 
   3  -1   3      116.05      125.99      3.47 o 
   4  -1   3      643.55      632.76     11.72 o 
   5  -1   3        2.05        2.71      1.52 o 
   6  -1   3       69.07       80.64      6.43 o 
   7  -1   3        7.75       13.31     10.01 o 
   8  -1   3       25.48       17.84      4.62 o 
  -8   0   3        0.17       -1.85      2.80 o 
  -7   0   3        2.80        6.93      2.72 o 
  -6   0   3        2.00        6.09      1.39 o 
  -5   0   3       83.23       78.54      3.44 o 
  -4   0   3     2397.72     2432.84     36.81 o 
  -3   0   3     3271.38     3400.87     48.88 o 
  -2   0   3    14024.86    15211.80    949.85 o 
  -1   0   3     2296.03     2322.68     36.13 o 
   0   0   3     4180.66     3643.50    111.63 o 
   1   0   3     5056.39     4915.05     81.48 o 
   2   0   3       47.56       44.21      1.45 o 
   3   0   3      334.98      323.83      6.47 o 
   4   0   3       44.91       40.28      2.58 o 
   5   0   3      147.48      138.46      6.18 o 
   6   0   3       43.33       45.18      3.82 o 
   7   0   3        1.22        2.44      2.27 o 
   8   0   3        1.71       -5.93      5.93 o 
  -7   1   3        1.03       -0.91      3.65 o 
  -6   1   3        0.35        0.96      1.43 o 
  -5   1   3      114.03      104.00      5.88 o 
  -4   1   3     6096.54     6198.86    120.01 o 
  -3   1   3      113.25      118.88      3.57 o 
  -2   1   3     4855.40     5106.19    101.28 o 
  -1   1   3     1745.38     1759.49     27.75 o 
   0   1   3      587.57      595.27      9.07 o 
   1   1   3     1096.04     1066.00     19.37 o 
   2   1   3       12.22       13.39      1.32 o 
   3   1   3       10.64       13.08      1.00 o 
   4   1   3      415.23      435.94      8.68 o 
   5   1   3        0.20        1.50      1.47 o 
   6   1   3        3.03        2.18      1.81 o 
   7   1   3       19.59       14.96      3.78 o 
   8   1   3        0.00        4.82      3.76 o 
  -8   2   3        0.48       -2.98      3.69 o 
  -7   2   3        0.15       -0.79      3.81 o 
  -6   2   3       74.12       72.06      4.34 o 
  -5   2   3       50.25       51.22      2.92 o 
  -4   2   3     3687.11     3639.70     53.32 o 
  -3   2   3      701.86      641.75     12.86 o 
  -2   2   3       24.65       18.96      1.15 o 
  -1   2   3     1062.67     1033.43     15.32 o 
   0   2   3      532.19      497.65      8.01 o 
   1   2   3     3937.12     3880.40     56.09 o 
   2   2   3       39.88       49.65      2.09 o 
   3   2   3      515.65      549.58      9.80 o 
   4   2   3      185.13      172.09      6.47 o 
   5   2   3      102.57      102.05      5.30 o 
   6   2   3       33.76       34.17      3.50 o 
   7   2   3        3.22       -1.87      4.44 o 
   8   2   3        1.92       -0.41      4.11 o 
  -8   3   3        0.37       -1.88      1.96 o 
  -7   3   3       13.78       12.11      3.71 o 
  -6   3   3      180.78      169.68      6.69 o 
  -5   3   3     1047.66     1035.89     18.75 o 
  -4   3   3        9.13        8.30      1.42 o 
  -3   3   3       84.80       88.73      3.04 o 
  -2   3   3        6.62        4.15      0.70 o 
  -1   3   3      175.71      164.52      3.65 o 
   0   3   3      858.85      821.90     12.74 o 
   1   3   3     1133.26     1165.56     17.64 o 
   2   3   3      378.18      401.60      7.43 o 
   3   3   3       30.84       31.51      1.69 o 
   4   3   3       14.39       17.42      2.11 o 
   5   3   3       34.20       35.03      3.17 o 
   6   3   3        3.44        3.38      3.00 o 
   7   3   3       22.16       25.94      8.03 o 
   8   3   3        4.46        4.42      3.88 o 
  -9   4   3        4.18       11.48      5.90 o 
  -8   4   3        0.00       -0.10      2.30 o 
  -7   4   3       67.75       61.76      6.22 o 
  -6   4   3       14.82       13.19      2.38 o 
  -5   4   3      149.96      146.03      5.80 o 
  -4   4   3        4.78        4.91      1.25 o 
  -3   4   3      144.29      134.22      5.04 o 
  -2   4   3      210.83      191.23      4.46 o 
  -1   4   3      203.82      202.46      4.47 o 
   0   4   3      696.87      724.80     11.85 o 
   1   4   3       56.30       62.75      2.18 o 
   2   4   3       12.81       19.78      1.31 o 
   3   4   3      718.09      763.00     13.24 o 
   4   4   3      248.37      260.57      8.41 o 
   5   4   3        0.89        2.78      3.36 o 
   6   4   3       28.83       32.12      4.99 o 
   7   4   3      142.29      143.14     11.86 o 
   8   4   3      145.22      163.79     12.20 o 
  -9   5   3        3.57        0.00      5.35 o 
  -8   5   3       13.90       13.79      3.82 o 
  -7   5   3        1.27        3.95      4.94 o 
  -6   5   3        4.99        4.79      1.64 o 
  -5   5   3       97.29      103.41      5.06 o 
  -4   5   3      175.59      181.07      6.40 o 
  -3   5   3        0.01       -0.75      0.75 o 
  -2   5   3      202.25      200.33      4.81 o 
  -1   5   3       45.33       62.85      2.36 o 
   0   5   3       55.21       69.45      2.61 o 
   1   5   3      238.55      220.64      5.05 o 
   2   5   3        1.85        5.15      0.90 o 
   3   5   3      177.39      175.01      4.71 o 
   4   5   3       10.14        8.53      4.44 o 
   5   5   3       65.38       60.90      6.29 o 
   6   5   3      363.72      369.09     17.48 o 
   7   5   3       16.06       13.54      4.08 o 
   8   5   3        8.64        0.92      5.67 o 
  -8   6   3        9.33        7.76      5.96 o 
  -7   6   3       37.84       39.41      4.24 o 
  -6   6   3        1.32       -1.60      1.84 o 
  -5   6   3       13.96       16.69      2.36 o 
  -4   6   3       34.54       28.83      2.64 o 
  -3   6   3       31.11       29.92      3.54 o 
  -2   6   3     1028.87     1084.64     17.74 o 
  -1   6   3     1083.75     1142.42     18.44 o 
   0   6   3       72.83       71.29      3.11 o 
   1   6   3       91.91       98.16      3.26 o 
   2   6   3       19.85       15.17      1.37 o 
   3   6   3      106.95      110.62      4.72 o 
   4   6   3      398.58      356.52     15.56 o 
   5   6   3        2.21        2.78      2.72 o 
   6   6   3      119.75      111.43      9.23 o 
   7   6   3        1.07        8.70      6.36 o 
  -8   7   3        0.92       -1.62      3.05 o 
  -7   7   3        2.93        6.12      2.68 o 
  -6   7   3       29.15       34.30      3.85 o 
  -5   7   3       29.26       31.19      3.11 o 
  -4   7   3       26.52       21.67      2.53 o 
  -3   7   3      511.87      489.51     12.44 o 
  -2   7   3       45.54       38.35      2.81 o 
  -1   7   3       19.84       15.26      1.44 o 
   0   7   3       17.53       14.52      1.40 o 
   1   7   3       91.02       88.59      3.27 o 
   2   7   3       52.62       56.92      2.67 o 
   3   7   3       49.42       49.31      3.50 o 
   4   7   3      149.73      136.65      9.37 o 
   5   7   3        0.74       -1.61      7.96 o 
   6   7   3        0.02       -2.76      2.76 o 
   7   7   3       19.82       14.46      4.91 o 
  -8   8   3        0.00        1.83      3.69 o 
  -7   8   3        9.49        4.17      2.85 o 
  -6   8   3        4.40        5.00      2.31 o 
  -5   8   3       54.86       50.14      4.74 o 
  -4   8   3        2.07        1.31      2.15 o 
  -3   8   3       51.16       52.51      3.66 o 
  -2   8   3        3.37       -1.39      1.67 o 
  -1   8   3      106.94       98.72      4.55 o 
   0   8   3       11.85       16.85      1.66 o 
   1   8   3      130.36      134.76      4.43 o 
   2   8   3        8.25        3.76      1.87 o 
   3   8   3       66.81       69.09      4.23 o 
   4   8   3        3.73        3.64      3.09 o 
   5   8   3       18.94       15.36      3.98 o 
   6   8   3        4.73        7.76      4.19 o 
  -7   9   3        0.27       -1.21      2.63 o 
  -6   9   3        1.12       -2.37      2.37 o 
  -5   9   3        0.28        1.62      2.06 o 
  -4   9   3        2.53        3.23      1.90 o 
  -3   9   3        0.23        1.40      1.52 o 
  -2   9   3        8.55       11.38      2.14 o 
  -1   9   3      227.59      238.33      7.91 o 
   0   9   3      377.76      368.04      8.63 o 
   1   9   3      318.80      331.66     10.06 o 
   2   9   3      149.35      150.74      6.49 o 
   3   9   3       64.55       52.63      7.08 o 
   4   9   3       83.76       83.50      7.96 o 
   5   9   3        4.53        1.88      6.38 o 
   6   9   3        1.37       14.98      5.10 o 
  -7  10   3        0.88       -3.69      3.69 o 
  -6  10   3        8.09        4.03      3.21 o 
  -5  10   3        3.24       -0.03      3.32 o 
  -4  10   3       20.51       18.32      3.25 o 
  -3  10   3        2.01        2.45      1.97 o 
  -2  10   3       50.41       51.02      4.34 o 
  -1  10   3      505.34      533.61     13.91 o 
   0  10   3       44.73       47.03      4.71 o 
   1  10   3       22.81       24.22      2.87 o 
   2  10   3        0.00       -1.77      1.78 o 
   3  10   3       36.60       42.29      5.54 o 
   4  10   3       17.57       12.80      3.67 o 
   5  10   3       17.63       21.28      4.54 o 
  -6  11   3        0.01        2.81      2.91 o 
  -5  11   3        0.03        1.39      2.92 o 
  -4  11   3        8.08        3.57      3.58 o 
  -3  11   3       22.21       27.56      4.05 o 
  -2  11   3        8.45        8.41      2.15 o 
  -1  11   3        3.93        6.95      2.67 o 
   0  11   3       39.76       36.62      4.53 o 
   1  11   3       21.87       19.22      5.87 o 
   2  11   3       26.40       18.13      3.58 o 
   3  11   3        0.01       -2.87      2.87 o 
   4  11   3        9.53       14.75      6.26 o 
   5  11   3        0.61        6.25      5.80 o 
  -5  12   3        2.52        3.51      2.90 o 
  -4  12   3       27.39       23.98      7.75 o 
  -3  12   3        0.12        1.14      2.23 o 
  -2  12   3       15.88        8.05      2.58 o 
  -1  12   3      139.69      132.79     15.37 o 
   0  12   3        1.03       -1.20      5.77 o 
   1  12   3        8.74        3.48      3.39 o 
   2  12   3        3.68        6.91      3.06 o 
   3  12   3        0.29       -1.23      5.93 o 
   4  12   3        2.85       -3.60      3.60 o 
  -4  13   3        2.15        2.71      3.04 o 
  -3  13   3       25.67       28.39      4.23 o 
  -2  13   3        5.59       13.79      3.53 o 
  -1  13   3        3.01       -0.36      3.85 o 
   0  13   3       14.90       16.70      3.88 o 
   1  13   3        0.70        1.97      3.03 o 
   2  13   3        2.35        1.77      6.58 o 
   3  13   3        2.52       -3.64      7.73 o 
  -2  14   3        1.41        8.10      4.32 o 
  -1  14   3        0.11        5.88      3.60 o 
   0  14   3       11.71       25.94      4.72 o 
   1  14   3        2.18        9.47      4.04 o 
  -2 -14   4       11.08       11.71      4.61 o 
  -1 -14   4        8.03        9.89      3.77 o 
   0 -14   4        1.87        0.20      3.54 o 
   1 -14   4        4.86        2.15      4.04 o 
   2 -14   4        6.02        8.73      7.67 o 
  -4 -13   4        1.91        4.29      3.44 o 
  -3 -13   4        2.24       -6.53      6.53 o 
  -2 -13   4        0.08       -1.13      7.84 o 
  -1 -13   4       13.52       22.56      4.09 o 
   0 -13   4        4.68       11.35      3.38 o 
   1 -13   4        2.03        6.31      2.78 o 
   2 -13   4        0.82        1.11      2.93 o 
   3 -13   4        2.56        7.85      6.67 o 
   4 -13   4        1.37        8.35      3.34 o 
  -5 -12   4        0.56        1.74      5.63 o 
  -4 -12   4        0.12        1.67      4.78 o 
  -3 -12   4        0.00        3.69      2.99 o 
  -2 -12   4        0.15        4.15      2.97 o 
  -1 -12   4        5.82        2.50      3.78 o 
   0 -12   4       32.93       32.21      4.57 o 
   1 -12   4        7.69        3.30      4.82 o 
   2 -12   4        2.46        5.15      2.56 o 
   3 -12   4        0.05        2.51      3.66 o 
   4 -12   4        6.33        2.30      2.27 o 
   5 -12   4        0.04        4.78      6.17 o 
  -6 -11   4        2.19       16.26      6.33 o 
  -5 -11   4        1.20       -1.30      3.67 o 
  -4 -11   4       22.09       22.88      3.60 o 
  -3 -11   4        7.85        5.94      2.96 o 
  -2 -11   4        0.09        1.52      2.15 o 
  -1 -11   4       25.86       32.55      4.23 o 
   0 -11   4       16.63       10.60      2.91 o 
   1 -11   4        8.49        7.98      2.69 o 
   2 -11   4      195.80      186.10     13.27 o 
   3 -11   4       13.17       13.77      2.79 o 
   4 -11   4       74.90       73.57      5.36 o 
   5 -11   4        5.04        2.83      2.48 o 
   6 -11   4        8.44       12.28      9.05 o 
  -6 -10   4        0.03        0.43      3.91 o 
  -5 -10   4        0.41        5.74      2.26 o 
  -4 -10   4        4.64       11.40      2.49 o 
  -3 -10   4        2.00        2.09      1.89 o 
  -2 -10   4       15.01        9.15      2.70 o 
  -1 -10   4       95.92       85.44      6.25 o 
   0 -10   4      163.89      141.41      8.31 o 
   1 -10   4      315.29      280.21     12.16 o 
   2 -10   4      185.13      193.74      7.91 o 
   3 -10   4      156.92      167.43      7.59 o 
   4 -10   4        1.20       -0.15      1.89 o 
   5 -10   4        9.17       13.14      2.83 o 
   6 -10   4        3.26        4.39      3.98 o 
  -7  -9   4        7.26        0.82      4.42 o 
  -6  -9   4       17.89       16.94      7.55 o 
  -5  -9   4        2.56        5.87      2.24 o 
  -4  -9   4       12.12       16.86      2.40 o 
  -3  -9   4        3.38        7.39      3.85 o 
  -2  -9   4        0.30       -1.57      1.57 o 
  -1  -9   4      172.45      157.46     16.95 o 
   0  -9   4      574.44      598.16     18.82 o 
   1  -9   4     1179.52     1210.04     24.93 o 
   2  -9   4       17.82       18.35      2.45 o 
   3  -9   4       11.91       12.86      2.42 o 
   4  -9   4        0.61        1.76      1.87 o 
   5  -9   4        0.60       -1.00      2.18 o 
   6  -9   4        3.05        1.37      3.26 o 
   7  -9   4       15.14       11.91      8.27 o 
  -7  -8   4        1.27        3.17      3.99 o 
  -6  -8   4       92.46       93.57      5.86 o 
  -5  -8   4       10.30        6.49      3.18 o 
  -4  -8   4       39.55       46.78      4.90 o 
  -3  -8   4       38.74       48.86      3.83 o 
  -2  -8   4        5.19        2.65      2.45 o 
  -1  -8   4      288.08      285.96     13.27 o 
   0  -8   4       11.19       13.84      1.80 o 
   1  -8   4       79.85       68.47      3.89 o 
   2  -8   4       26.45       28.49      4.33 o 
   3  -8   4      148.32      155.86      6.64 o 
   4  -8   4       20.83       19.21      2.67 o 
   5  -8   4       52.91       45.36      3.98 o 
   6  -8   4      124.96      140.27     12.53 o 
   7  -8   4       32.52       37.07      6.17 o 
  -8  -7   4      137.19      152.94     21.30 o 
  -7  -7   4      104.51      118.54     10.54 o 
  -6  -7   4        5.41       10.18      2.78 o 
  -5  -7   4        2.16        4.54      2.37 o 
  -4  -7   4       31.07       27.08      4.24 o 
  -3  -7   4      137.51      152.39     12.41 o 
  -2  -7   4      339.11      311.39      9.79 o 
  -1  -7   4        8.81        6.81      1.21 o 
   0  -7   4       14.11       13.21      1.52 o 
   1  -7   4      537.46      533.29     12.66 o 
   2  -7   4       29.55       34.43      2.70 o 
   3  -7   4      101.06       99.17      4.93 o 
   4  -7   4       44.39       43.10      3.70 o 
   5  -7   4       66.52       71.28      4.72 o 
   6  -7   4        9.80       18.09      3.87 o 
   7  -7   4        6.21       14.04      4.35 o 
  -8  -6   4        0.07        6.07      4.60 o 
  -7  -6   4        4.00       -0.16      9.50 o 
  -6  -6   4       22.63       21.59      2.78 o 
  -5  -6   4       55.66       59.33      4.27 o 
  -4  -6   4       21.58       21.24      2.47 o 
  -3  -6   4       12.79       11.82      1.98 o 
  -2  -6   4       20.44       21.91      2.84 o 
  -1  -6   4       47.92       56.24      2.53 o 
   0  -6   4      301.74      334.87      7.51 o 
   1  -6   4       58.33       47.18      2.41 o 
   2  -6   4      112.85      127.92      5.05 o 
   3  -6   4      290.23      285.70      8.67 o 
   4  -6   4      160.00      175.80      6.74 o 
   5  -6   4       15.24       17.66      2.46 o 
   6  -6   4        1.34        1.02      2.65 o 
   7  -6   4        2.13        0.36      3.36 o 
   8  -6   4        0.12       -5.35      7.67 o 
  -8  -5   4        0.26       -2.54      3.85 o 
  -7  -5   4       35.56       37.16      3.88 o 
  -6  -5   4        1.20        1.11      4.25 o 
  -5  -5   4       57.49       68.20      4.41 o 
  -4  -5   4       37.08       41.00      3.17 o 
  -3  -5   4      129.20      127.77      5.49 o 
  -2  -5   4     1532.17     1784.63     33.67 o 
  -1  -5   4      234.03      267.20      6.03 o 
   0  -5   4        0.47        2.15      0.80 o 
   1  -5   4       64.47       59.81      2.56 o 
   2  -5   4      106.28      116.15      3.26 o 
   3  -5   4      526.32      538.37     12.81 o 
   4  -5   4       44.72       49.98      6.73 o 
   5  -5   4       44.66       47.90      5.42 o 
   6  -5   4        1.04       -0.71      2.65 o 
   7  -5   4       13.01       11.61      4.11 o 
   8  -5   4        0.27        1.68      4.23 o 
  -9  -4   4        5.09        6.16      6.16 o 
  -8  -4   4        2.61        2.31      3.50 o 
  -7  -4   4       46.92       44.83      4.18 o 
  -6  -4   4       49.24       49.74      3.94 o 
  -5  -4   4       51.59       48.60      4.86 o 
  -4  -4   4       38.94       38.56      3.04 o 
  -3  -4   4      178.24      154.32      5.76 o 
  -2  -4   4        2.68        2.17      1.02 o 
  -1  -4   4        1.03        2.72      0.81 o 
   0  -4   4        0.60        1.36      0.59 o 
   1  -4   4      211.85      228.64      4.95 o 
   2  -4   4       31.47       34.70      2.16 o 
   3  -4   4       96.56      103.52      3.26 o 
   4  -4   4       58.59       54.48      3.25 o 
   5  -4   4        5.91        5.31      2.42 o 
   6  -4   4        0.00        8.32      5.12 o 
   7  -4   4        1.77        4.48      3.49 o 
   8  -4   4        3.16        9.63      4.23 o 
  -9  -3   4        2.03        7.76      5.18 o 
  -8  -3   4       11.27       13.43      5.24 o 
  -7  -3   4       19.25       17.91      2.67 o 
  -6  -3   4        3.67       -0.32      3.54 o 
  -5  -3   4      138.24      145.49      6.26 o 
  -4  -3   4      347.99      341.17      7.68 o 
  -3  -3   4      108.12       98.01      2.77 o 
  -2  -3   4       17.33       17.70      1.60 o 
  -1  -3   4        8.50       10.12      0.83 o 
   0  -3   4       68.19       68.09      2.13 o 
   1  -3   4       12.51       12.43      1.26 o 
   2  -3   4      110.48      109.07      3.04 o 
   3  -3   4      240.00      263.91      5.92 o 
   4  -3   4      318.30      316.69      8.68 o 
   5  -3   4        4.82        4.94      2.43 o 
   6  -3   4       15.15       16.77      4.82 o 
   7  -3   4        1.71        5.36      3.12 o 
   8  -3   4        1.94        3.90      3.94 o 
  -9  -2   4        2.92        7.50      5.78 o 
  -8  -2   4        7.47        6.46      5.26 o 
  -7  -2   4       91.28       88.60      9.47 o 
  -6  -2   4        0.37       -1.49      1.49 o 
  -5  -2   4       54.13       55.01      2.83 o 
  -4  -2   4      141.50      119.32      3.82 o 
  -3  -2   4       78.94       83.10      2.71 o 
  -2  -2   4      177.83      154.55      3.53 o 
  -1  -2   4      110.43      105.08      2.56 o 
   0  -2   4      132.18      116.10      2.78 o 
   1  -2   4     1110.96     1080.54     16.44 o 
   2  -2   4       28.42       24.25      1.31 o 
   3  -2   4      281.98      277.71      6.05 o 
   4  -2   4      282.91      279.23      6.62 o 
   5  -2   4       83.66       82.79      4.72 o 
   6  -2   4        1.73        1.87      2.51 o 
   7  -2   4        8.03        4.07      4.17 o 
   8  -2   4        9.93       13.39      5.57 o 
  -9  -1   4        0.96       -4.21      4.21 o 
  -8  -1   4       21.16       17.73      7.96 o 
  -7  -1   4       14.83       19.75      2.79 o 
  -6  -1   4        5.37        7.70      1.93 o 
  -5  -1   4      102.69      107.34      4.09 o 
  -4  -1   4       80.57       73.61      2.98 o 
  -3  -1   4      144.47      128.71      5.45 o 
  -2  -1   4      582.94      545.93      9.63 o 
  -1  -1   4        0.03        0.92      0.63 o 
   0  -1   4      319.70      329.08      6.72 o 
   1  -1   4        0.31        0.41      0.39 o 
   2  -1   4        5.36        4.94      0.69 o 
   3  -1   4      614.63      645.93     11.30 o 
   4  -1   4       16.75       19.08      2.84 o 
   5  -1   4      179.92      193.20      8.03 o 
   6  -1   4       40.82       38.85      3.68 o 
   7  -1   4        8.72        5.61      3.31 o 
   8  -1   4        0.01        0.13      3.56 o 
  -8   0   4       13.48        8.96      6.61 o 
  -7   0   4        9.64       12.55      2.41 o 
  -6   0   4       43.90       43.91      2.87 o 
  -5   0   4      422.53      408.31      9.24 o 
  -4   0   4     2154.52     2185.82     33.35 o 
  -3   0   4      150.22      153.27      4.55 o 
  -2   0   4       83.31       87.12      2.41 o 
  -1   0   4      480.15      436.51      7.95 o 
   0   0   4     1548.97     1429.98     20.54 o 
   1   0   4       39.72       45.05      2.89 o 
   2   0   4       40.34       41.77      2.34 o 
   3   0   4       44.24       50.74      1.86 o 
   4   0   4      347.81      361.47     10.36 o 
   5   0   4      605.43      605.91     15.70 o 
   6   0   4       39.57       42.56      4.04 o 
   7   0   4        0.01       -0.48      2.18 o 
   8   0   4        0.69       -6.36      6.36 o 
  -8   1   4        0.02        5.03      1.84 o 
  -7   1   4       10.19       10.23      2.04 o 
  -6   1   4       11.75       10.69      1.84 o 
  -5   1   4      324.19      327.29      9.91 o 
  -4   1   4     2043.13     2093.32     32.04 o 
  -3   1   4       68.77       64.37      3.24 o 
  -2   1   4       21.07       18.81      2.00 o 
  -1   1   4        0.18        0.87      0.65 o 
   0   1   4      428.18      399.45      7.57 o 
   1   1   4      785.18      798.90     15.42 o 
   2   1   4        1.43        3.16      0.85 o 
   3   1   4     1941.11     2053.27     30.49 o 
   4   1   4        0.29        2.70      1.43 o 
   5   1   4        6.26        3.98      2.28 o 
   6   1   4        0.78        2.99      2.99 o 
   7   1   4        0.01        1.18      2.98 o 
   8   1   4       21.75       35.71     10.37 o 
  -8   2   4        0.10        2.37      3.55 o 
  -7   2   4      102.94      109.72      5.59 o 
  -6   2   4      304.77      310.95     14.79 o 
  -5   2   4       95.72       88.13      3.84 o 
  -4   2   4     4122.87     4179.75     60.52 o 
  -3   2   4      136.33      135.38      3.75 o 
  -2   2   4        2.38        4.05      1.01 o 
  -1   2   4      473.01      452.35      7.53 o 
   0   2   4      389.34      379.34      6.56 o 
   1   2   4      859.85      861.16     13.39 o 
   2   2   4      103.26      110.35      2.75 o 
   3   2   4      377.25      386.85      7.44 o 
   4   2   4      102.86      103.98      5.02 o 
   5   2   4        1.45        3.52      1.65 o 
   6   2   4       71.83       69.86      4.92 o 
   7   2   4        6.30        5.72      3.22 o 
   8   2   4        0.08       -0.11      3.58 o 
  -8   3   4        0.12       -0.82      2.30 o 
  -7   3   4       67.80       68.57      4.93 o 
  -6   3   4      477.20      421.79     10.49 o 
  -5   3   4      115.17      110.45      4.60 o 
  -4   3   4      119.78      102.45      4.16 o 
  -3   3   4       15.25       14.48      1.25 o 
  -2   3   4       28.17       33.58      1.58 o 
  -1   3   4      131.13      122.83      3.09 o 
   0   3   4      572.72      598.63      9.86 o 
   1   3   4       81.77       80.96      2.41 o 
   2   3   4      652.70      677.45     11.41 o 
   3   3   4       23.59       27.95      1.67 o 
   4   3   4        0.76        4.40      1.49 o 
   5   3   4        5.72        9.89      2.21 o 
   6   3   4       19.75       21.28      4.04 o 
   7   3   4       21.05       25.33      8.12 o 
   8   3   4       21.95       17.51      5.15 o 
  -9   4   4        5.19        6.61      5.58 o 
  -8   4   4       47.15       42.43      4.32 o 
  -7   4   4       17.38       12.72      2.79 o 
  -6   4   4        7.29        8.63      2.27 o 
  -5   4   4        0.93        0.87      1.40 o 
  -4   4   4      123.64      121.11      4.50 o 
  -3   4   4      350.83      382.05      7.79 o 
  -2   4   4      136.20      127.28      3.50 o 
  -1   4   4       17.55       16.59      1.26 o 
   0   4   4      171.80      158.22      3.90 o 
   1   4   4     1822.07     1929.30     28.55 o 
   2   4   4      434.34      475.91      8.86 o 
   3   4   4        5.70        7.92      1.15 o 
   4   4   4       10.91        8.87      1.91 o 
   5   4   4       80.31       78.63      6.93 o 
   6   4   4       17.44       16.95      4.00 o 
   7   4   4       89.01      104.71      9.14 o 
   8   4   4       11.76        4.47      4.58 o 
  -9   5   4        9.15       10.99      5.78 o 
  -8   5   4        5.18       12.40      2.74 o 
  -7   5   4        5.86        2.24      2.32 o 
  -6   5   4        1.44       -1.60      1.85 o 
  -5   5   4        6.54        8.97      1.82 o 
  -4   5   4      170.56      168.00      7.67 o 
  -3   5   4      266.00      255.42      6.05 o 
  -2   5   4        1.01        0.32      0.81 o 
  -1   5   4        9.25        8.39      0.99 o 
   0   5   4       29.67       37.93      1.87 o 
   1   5   4       11.63        8.36      1.10 o 
   2   5   4      364.85      374.55      7.68 o 
   3   5   4        7.95        7.12      1.21 o 
   4   5   4        2.89        5.10      2.61 o 
   5   5   4       98.97      100.73      8.12 o 
   6   5   4       52.60       54.71      6.79 o 
   7   5   4      115.26      112.41     11.98 o 
  -8   6   4        0.50        4.90      3.84 o 
  -7   6   4        6.48       11.09      3.02 o 
  -6   6   4       39.69       41.54      4.08 o 
  -5   6   4       46.07       47.23      4.05 o 
  -4   6   4        4.44        3.17      1.42 o 
  -3   6   4      265.75      253.07      7.69 o 
  -2   6   4        2.54        4.70      1.01 o 
  -1   6   4        2.41        0.64      0.82 o 
   0   6   4       73.90       88.06      3.09 o 
   1   6   4      111.36      117.37      3.71 o 
   2   6   4        9.50       11.10      1.43 o 
   3   6   4      341.91      334.20      9.76 o 
   4   6   4        0.19       -1.00      2.85 o 
   5   6   4      567.96      551.49     22.03 o 
   6   6   4        1.32        4.00      6.24 o 
   7   6   4       25.42       21.51      5.30 o 
  -8   7   4       10.19        6.26      3.06 o 
  -7   7   4       19.90       21.32      3.30 o 
  -6   7   4        1.53        1.46      3.81 o 
  -5   7   4        1.48        0.80      4.17 o 
  -4   7   4        5.79        2.68      1.64 o 
  -3   7   4       15.70       13.80      2.07 o 
  -2   7   4      236.15      222.54      7.15 o 
  -1   7   4        0.01        0.92      1.57 o 
   0   7   4      118.09      117.66      3.89 o 
   1   7   4      872.88      892.68     15.62 o 
   2   7   4      212.91      212.53      5.68 o 
   3   7   4      136.19      139.07      8.98 o 
   4   7   4       10.66        5.13      2.83 o 
   5   7   4       45.73       43.40      5.73 o 
   6   7   4        0.00        3.22      3.68 o 
   7   7   4       15.45       20.63      5.82 o 
  -8   8   4        0.95       -2.66      2.66 o 
  -7   8   4        0.22        4.06      2.52 o 
  -6   8   4        1.99       -0.42      1.96 o 
  -5   8   4       50.77       52.84      4.68 o 
  -4   8   4      100.32       95.66      7.79 o 
  -3   8   4       21.43       21.84      2.49 o 
  -2   8   4       26.97       32.33      3.19 o 
  -1   8   4       39.49       36.84      2.29 o 
   0   8   4      970.73      992.48     17.34 o 
   1   8   4      482.11      464.16      9.83 o 
   2   8   4       80.97       81.77      4.41 o 
   3   8   4       17.28       12.00      3.25 o 
   4   8   4       31.22       32.38      4.72 o 
   5   8   4       40.34       29.96      5.12 o 
   6   8   4       12.06        4.56      4.70 o 
  -7   9   4       10.93       13.93      3.50 o 
  -6   9   4       14.92       20.67      3.65 o 
  -5   9   4        5.97        6.35      3.48 o 
  -4   9   4       10.03       14.53      2.83 o 
  -3   9   4       94.39      104.98      5.44 o 
  -2   9   4      448.02      478.60     12.81 o 
  -1   9   4      428.69      432.08     11.65 o 
   0   9   4       38.63       38.84      2.65 o 
   1   9   4      105.87       98.02      5.04 o 
   2   9   4       93.42       97.85      5.19 o 
   3   9   4       21.38       23.17      4.16 o 
   4   9   4        0.00        1.64      3.22 o 
   5   9   4        2.58        1.96     12.31 o 
   6   9   4        3.11        7.26     10.23 o 
  -7  10   4        0.19        3.29      4.12 o 
  -6  10   4        7.54        3.58      3.62 o 
  -5  10   4        0.06       -0.88      3.13 o 
  -4  10   4       11.98       14.97      5.57 o 
  -3  10   4      198.74      205.46      8.23 o 
  -2  10   4       25.86       34.73      3.35 o 
  -1  10   4      302.65      324.26     10.14 o 
   0  10   4      400.98      403.95     15.04 o 
   1  10   4        0.38        3.05      2.90 o 
   2  10   4       43.68       49.37      3.89 o 
   3  10   4       20.41       23.22      4.25 o 
   4  10   4       27.48       28.07      5.04 o 
   5  10   4        1.21        2.78      4.17 o 
  -6  11   4        1.87        0.14      2.74 o 
  -5  11   4       10.81       16.99      3.40 o 
  -4  11   4        9.92        6.68      2.86 o 
  -3  11   4       14.28       21.49      3.27 o 
  -2  11   4      228.46      218.25      8.53 o 
  -1  11   4       19.46       17.26      2.80 o 
   0  11   4       30.65       26.92      3.94 o 
   1  11   4       12.65       15.23      3.31 o 
   2  11   4        2.30       10.08      3.29 o 
   3  11   4       10.51        6.37      3.71 o 
   4  11   4        0.16        1.31      4.45 o 
   5  11   4       65.72       84.11     11.17 o 
  -5  12   4        0.81        1.78      2.76 o 
  -4  12   4        5.23        5.36      2.75 o 
  -3  12   4       36.29       40.32      6.73 o 
  -2  12   4        0.01       -0.58      2.33 o 
  -1  12   4        2.36        1.71      4.31 o 
   0  12   4        0.07       -1.85      6.13 o 
   1  12   4       13.10       12.78      3.42 o 
   2  12   4       24.00       45.02     10.48 o 
   3  12   4       25.37       39.60      9.05 o 
   4  12   4        9.18       14.48      9.81 o 
  -4  13   4        1.20        3.16      3.20 o 
  -3  13   4        0.63        1.57      3.12 o 
  -2  13   4        0.32        1.20      3.58 o 
  -1  13   4        1.52        5.00      8.46 o 
   0  13   4        2.14        1.55      3.41 o 
   1  13   4       12.07       33.64      9.94 o 
   2  13   4        0.00       -0.97      6.10 o 
   3  13   4       14.58        9.39     10.42 o 
  -2  14   4        4.28        5.10      4.49 o 
  -1  14   4        1.14        2.58      4.27 o 
   0  14   4        0.07        7.13      3.92 o 
   1  14   4        1.42        9.22      8.06 o 
  -1 -14   5       32.74       43.70      6.05 o 
   0 -14   5        0.35        6.12      6.94 o 
   1 -14   5        2.61       -1.44      3.09 o 
  -4 -13   5        5.51       -2.86      3.75 o 
  -3 -13   5       19.98       17.99      4.24 o 
  -2 -13   5       24.71       32.45      4.69 o 
  -1 -13   5        7.55        6.17      7.21 o 
   0 -13   5        0.00        0.93      2.69 o 
   1 -13   5        2.97        3.79      3.76 o 
   2 -13   5        0.03       -0.85      2.74 o 
   3 -13   5        3.16       -0.97      3.20 o 
  -5 -12   5        1.83        2.97      2.92 o 
  -4 -12   5        0.01       -2.28      7.64 o 
  -3 -12   5       11.61       13.31      3.50 o 
  -2 -12   5       14.18       11.81      3.17 o 
  -1 -12   5        1.76        4.34      2.56 o 
   0 -12   5        4.49       -0.05      3.59 o 
   1 -12   5        6.88        5.99      2.49 o 
   2 -12   5       23.33       21.38      4.00 o 
   3 -12   5        0.01       -0.80      3.03 o 
   4 -12   5       12.17       17.76      4.53 o 
   5 -12   5        6.53       11.16      6.71 o 
  -6 -11   5        2.26       -0.25      2.93 o 
  -5 -11   5        0.01        2.57      2.51 o 
  -4 -11   5       11.17        7.29      3.59 o 
  -3 -11   5       64.51       59.63      5.71 o 
  -2 -11   5        8.73        8.60      3.01 o 
  -1 -11   5      174.44      153.42      9.13 o 
   0 -11   5      144.73      117.67      7.93 o 
   1 -11   5      156.64      151.06      9.04 o 
   2 -11   5       15.06        9.37      3.04 o 
   3 -11   5        7.96       13.19      2.56 o 
   4 -11   5        0.73        0.36      2.88 o 
   5 -11   5       16.90       22.90      4.20 o 
  -6 -10   5        1.94        3.29      2.50 o 
  -5 -10   5       10.05        8.18      4.02 o 
  -4 -10   5        3.17        0.47      3.70 o 
  -3 -10   5       29.10       29.87      3.65 o 
  -2 -10   5       22.25       15.04      3.16 o 
  -1 -10   5      360.70      289.90     12.42 o 
   0 -10   5      119.18      127.08      7.87 o 
   1 -10   5      427.59      437.83     16.10 o 
   2 -10   5      138.78      144.04      6.79 o 
   3 -10   5      206.13      221.93      8.88 o 
   4 -10   5       14.36       15.76      3.41 o 
   5 -10   5        9.01        6.98      2.70 o 
   6 -10   5        0.11        7.59      4.36 o 
  -7  -9   5        1.93        1.12     10.41 o 
  -6  -9   5       14.63       13.20      3.17 o 
  -5  -9   5       21.92       13.70      3.26 o 
  -4  -9   5       22.46       16.24      2.73 o 
  -3  -9   5       30.79       24.42      2.95 o 
  -2  -9   5       62.70       59.55      4.39 o 
  -1  -9   5      297.89      301.12     12.23 o 
   0  -9   5      491.04      475.07     16.21 o 
   1  -9   5       31.43       24.91      3.85 o 
   2  -9   5       83.95       85.23      4.96 o 
   3  -9   5      145.91      125.99      6.22 o 
   4  -9   5       27.60       30.59      3.34 o 
   5  -9   5       45.29       47.84      4.22 o 
   6  -9   5       53.97       45.68      6.25 o 
  -8  -8   5       91.70       86.31     17.34 o 
  -7  -8   5       22.81       18.91      7.36 o 
  -6  -8   5       84.64       98.97      6.29 o 
  -5  -8   5        0.01       -0.29      3.60 o 
  -4  -8   5        0.24       -1.13      1.50 o 
  -3  -8   5      105.61      107.33      7.31 o 
  -2  -8   5       13.39        9.52      2.23 o 
  -1  -8   5        0.17        3.00      1.96 o 
   0  -8   5      108.13      113.16      6.15 o 
   1  -8   5       16.63       16.42      2.15 o 
   2  -8   5       77.79       72.87      4.32 o 
   3  -8   5       82.26       85.01      4.83 o 
   4  -8   5      261.12      243.16      8.98 o 
   5  -8   5       87.98       84.47      7.68 o 
   6  -8   5        0.18       -2.72      2.85 o 
   7  -8   5       20.48       24.00      9.13 o 
  -8  -7   5        0.01       -7.16      8.99 o 
  -7  -7   5        3.77        1.81      2.67 o 
  -6  -7   5        3.42        1.06      2.12 o 
  -5  -7   5       17.94       19.43      2.62 o 
  -4  -7   5        0.86        2.50      2.56 o 
  -3  -7   5        1.92        1.02      1.97 o 
  -2  -7   5      177.53      178.26      7.05 o 
  -1  -7   5        2.02        0.53      1.53 o 
   0  -7   5      112.02      110.83      4.09 o 
   1  -7   5        3.56        6.21      2.58 o 
   2  -7   5      222.76      210.89      7.23 o 
   3  -7   5        1.41        2.98      1.70 o 
   4  -7   5       37.03       35.90      3.35 o 
   5  -7   5       87.94       87.55      7.61 o 
   6  -7   5       48.74       45.33      5.95 o 
   7  -7   5       27.62       24.41      5.28 o 
  -8  -6   5       12.69       21.46      4.80 o 
  -7  -6   5        0.42       -1.90      1.90 o 
  -6  -6   5       12.26       11.99      3.34 o 
  -5  -6   5       29.70       38.50      3.55 o 
  -4  -6   5       66.34       75.68      4.59 o 
  -3  -6   5      216.76      234.95      8.28 o 
  -2  -6   5       78.02       74.90      4.20 o 
  -1  -6   5       34.84       39.94      2.20 o 
   0  -6   5        0.32        0.79      0.88 o 
   1  -6   5       45.60       47.76      2.47 o 
   2  -6   5       13.07       12.61      1.68 o 
   3  -6   5       49.51       52.58      3.44 o 
   4  -6   5       70.09       69.12      4.22 o 
   5  -6   5      185.37      198.50     11.61 o 
   6  -6   5        0.03       -0.83      2.51 o 
   7  -6   5        7.84        6.34      3.65 o 
  -8  -5   5        0.67        7.38      5.52 o 
  -7  -5   5       17.01       16.45      3.13 o 
  -6  -5   5        0.77       -1.20      2.18 o 
  -5  -5   5      179.44      181.80      7.58 o 
  -4  -5   5       34.42       43.62      3.33 o 
  -3  -5   5      959.08      950.91     33.12 o 
  -2  -5   5       65.63       56.95      2.21 o 
  -1  -5   5      575.74      614.36     13.32 o 
   0  -5   5      216.29      207.99     11.19 o 
   1  -5   5       17.58       14.89      1.19 o 
   2  -5   5        0.05        1.80      1.28 o 
   3  -5   5       73.74       83.83      4.08 o 
   4  -5   5      466.98      488.13     12.56 o 
   5  -5   5       76.62       78.59      6.83 o 
   6  -5   5        2.72       10.79      3.47 o 
   7  -5   5       10.91       11.94      4.02 o 
   8  -5   5        7.57        6.43      4.65 o 
  -9  -4   5        0.08       -1.20      4.72 o 
  -8  -4   5        0.01        5.12      6.15 o 
  -7  -4   5        5.27        5.42      2.20 o 
  -6  -4   5       50.22       53.80      5.54 o 
  -5  -4   5        4.03        0.80      2.68 o 
  -4  -4   5      106.83       98.64      4.92 o 
  -3  -4   5      100.76      104.97      4.71 o 
  -2  -4   5      255.27      245.12      5.35 o 
  -1  -4   5       21.46       22.44      1.39 o 
   0  -4   5       19.65       22.81      1.40 o 
   1  -4   5     1964.95     2180.76     32.10 o 
   2  -4   5     1220.78     1289.75     20.29 o 
   3  -4   5        7.37        4.95      0.98 o 
   4  -4   5       13.80       14.63      1.86 o 
   5  -4   5       16.41       13.86      3.07 o 
   6  -4   5        2.36        5.71      3.19 o 
   7  -4   5        1.24        4.00      6.36 o 
   8  -4   5        1.17       12.43      7.64 o 
  -9  -3   5        2.40        3.88      4.10 o 
  -8  -3   5        0.04       -1.40      6.81 o 
  -7  -3   5        7.89        7.85      2.11 o 
  -6  -3   5      279.76      261.38      9.78 o 
  -5  -3   5       13.67       15.02      2.19 o 
  -4  -3   5      560.49      530.41     13.42 o 
  -3  -3   5       58.58       59.78      3.49 o 
  -2  -3   5      106.18      101.50      2.99 o 
  -1  -3   5       21.97       20.55      1.18 o 
   0  -3   5     3480.33     3626.31     51.11 o 
   1  -3   5       20.89       16.80      1.31 o 
   2  -3   5       93.84       88.35      2.79 o 
   3  -3   5       47.91       47.81      2.16 o 
   4  -3   5      134.09      130.85      5.46 o 
   5  -3   5        1.37        0.61      2.86 o 
   6  -3   5        0.35       -2.88      2.88 o 
   7  -3   5        0.05       -0.06      3.13 o 
   8  -3   5        7.90        9.34      7.83 o 
  -9  -2   5        6.58        4.70      7.90 o 
  -8  -2   5       52.16       49.31      4.99 o 
  -7  -2   5       85.85       95.05      7.89 o 
  -6  -2   5       35.85       33.53      3.28 o 
  -5  -2   5      106.20      105.36      5.18 o 
  -4  -2   5      456.84      438.75      9.06 o 
  -3  -2   5        7.34        7.74      0.94 o 
  -2  -2   5      152.49      146.75      3.46 o 
  -1  -2   5     1105.33     1101.14     16.65 o 
   0  -2   5        1.53        1.27      0.50 o 
   1  -2   5        0.00        0.18      0.62 o 
   2  -2   5     1844.18     1963.05     29.06 o 
   3  -2   5     1170.98     1278.11     20.42 o 
   4  -2   5      141.69      151.76      6.12 o 
   5  -2   5        1.84       -1.41      1.41 o 
   6  -2   5        0.16       -2.28      2.34 o 
   7  -2   5        0.97        1.19      4.85 o 
   8  -2   5        2.92        2.68      3.95 o 
  -9  -1   5        7.23        7.01      7.84 o 
  -8  -1   5       10.21       21.64      3.87 o 
  -7  -1   5       31.62       38.31      4.35 o 
  -6  -1   5        0.04        3.26      4.24 o 
  -5  -1   5       75.02       72.16      3.88 o 
  -4  -1   5       65.30       64.48      3.88 o 
  -3  -1   5      325.13      334.91     15.21 o 
  -2  -1   5      407.76      382.90      6.89 o 
  -1  -1   5        0.00       -0.05      0.41 o 
   0  -1   5       86.14       76.64      2.16 o 
   1  -1   5      136.79      150.21      3.35 o 
   2  -1   5      231.98      220.73      4.42 o 
   3  -1   5      499.70      531.80      9.69 o 
   4  -1   5       13.44       11.77      2.18 o 
   5  -1   5       23.00       22.11      2.72 o 
   6  -1   5       56.22       59.09      4.46 o 
   7  -1   5        0.30       -3.32      3.32 o 
   8  -1   5        0.09       15.21      8.12 o 
  -8   0   5        9.68        6.63      6.34 o 
  -7   0   5       19.72       22.42      3.33 o 
  -6   0   5        0.12        2.04      1.45 o 
  -5   0   5        0.03       -0.02      1.12 o 
  -4   0   5      151.85      135.99      4.30 o 
  -3   0   5      320.66      311.51      6.34 o 
  -2   0   5      619.51      583.49      9.54 o 
  -1   0   5        4.66        4.29      1.05 o 
   0   0   5     1713.06     1738.89     25.02 o 
   1   0   5      771.35      767.78     11.97 o 
   2   0   5      250.65      276.36      7.48 o 
   3   0   5       61.10       55.58      3.26 o 
   4   0   5       79.11       83.59      4.52 o 
   5   0   5        8.99       11.11      2.14 o 
   6   0   5       48.96       53.93      4.31 o 
   7   0   5       29.07       29.24      3.78 o 
   8   0   5       35.17       26.23      8.79 o 
  -8   1   5        0.16        1.09      2.31 o 
  -7   1   5        3.37        0.29      1.87 o 
  -6   1   5      778.98      735.50     15.03 o 
  -5   1   5      370.55      381.96     11.02 o 
  -4   1   5     1216.22     1227.26     27.69 o 
  -3   1   5        3.84        7.69      1.27 o 
  -2   1   5       97.16       83.92      2.80 o 
  -1   1   5     2076.39     1940.00     60.75 o 
   0   1   5      598.56      569.72     10.42 o 
   1   1   5      298.71      298.96      7.30 o 
   2   1   5      247.14      240.06      6.88 o 
   3   1   5      588.55      620.45     14.37 o 
   4   1   5      208.21      192.02      7.16 o 
   5   1   5        2.11        2.57      1.65 o 
   6   1   5        0.50       -0.33      3.58 o 
   7   1   5       67.17       75.34      5.62 o 
   8   1   5       15.96       17.35      8.76 o 
  -8   2   5        6.13        3.41      2.32 o 
  -7   2   5        5.51        5.46      2.57 o 
  -6   2   5      785.52      730.06     16.67 o 
  -5   2   5        0.00        1.78      1.29 o 
  -4   2   5      430.02      420.17      9.99 o 
  -3   2   5       20.98       21.81      1.69 o 
  -2   2   5      216.38      191.36      4.84 o 
  -1   2   5     2473.90     2521.61     35.70 o 
   0   2   5       17.33       16.98      1.03 o 
   1   2   5      887.85      976.39     15.15 o 
   2   2   5     1932.53     2009.58     36.69 o 
   3   2   5       27.93       27.61      2.38 o 
   4   2   5        5.00        3.40      1.64 o 
   5   2   5        0.05        1.92      1.71 o 
   6   2   5        3.45        7.29      2.33 o 
   7   2   5        0.21        3.89      3.25 o 
   8   2   5       23.00       17.41      5.04 o 
  -8   3   5       33.53       25.74      5.61 o 
  -7   3   5        0.57        4.47      3.15 o 
  -6   3   5      741.75      646.30     15.43 o 
  -5   3   5       32.49       24.02      2.23 o 
  -4   3   5        6.07        7.88      1.18 o 
  -3   3   5       33.39       29.78      1.72 o 
  -2   3   5      132.18      132.01      3.44 o 
  -1   3   5     1015.57     1009.53     15.62 o 
   0   3   5      971.41     1073.60     16.54 o 
   1   3   5     3273.97     3569.53     53.36 o 
   2   3   5     1044.92     1106.54     17.54 o 
   3   3   5      175.56      175.88      6.34 o 
   4   3   5      127.41      121.75      5.66 o 
   5   3   5        6.87       10.50      2.36 o 
   6   3   5        1.85       -0.04      3.72 o 
   7   3   5        1.30        4.05      3.60 o 
   8   3   5        1.06        4.44      3.83 o 
  -9   4   5        0.29        4.21      4.84 o 
  -8   4   5      143.35      137.25      7.84 o 
  -7   4   5      151.70      137.62      8.72 o 
  -6   4   5        6.53       11.18      2.59 o 
  -5   4   5        8.65        6.96      1.68 o 
  -4   4   5        0.75        3.59      1.10 o 
  -3   4   5       81.30       81.91      2.96 o 
  -2   4   5      217.65      231.27      5.24 o 
  -1   4   5     2582.69     2773.34     39.75 o 
   0   4   5      412.93      425.08      8.57 o 
   1   4   5      167.65      170.05      4.23 o 
   2   4   5       64.53       47.63      2.07 o 
   3   4   5        8.29       12.05      1.89 o 
   4   4   5      105.50      104.39      5.24 o 
   5   4   5      114.17      118.66      8.70 o 
   6   4   5       23.64       23.13      5.84 o 
   7   4   5       39.41       43.47      6.86 o 
   8   4   5        9.01        4.78      5.73 o 
  -9   5   5       18.98       15.17      3.67 o 
  -8   5   5        2.64        8.22      2.78 o 
  -7   5   5        3.97        3.53      2.73 o 
  -6   5   5       23.12       23.65      4.02 o 
  -5   5   5       25.96       22.84      2.83 o 
  -4   5   5        1.15        2.73      1.32 o 
  -3   5   5        0.41        0.79      0.97 o 
  -2   5   5      228.28      215.46      5.23 o 
  -1   5   5       76.88       74.24      2.70 o 
   0   5   5       96.82      110.27      3.37 o 
   1   5   5       75.95       93.87      3.28 o 
   2   5   5      280.36      288.08      6.52 o 
   3   5   5      227.60      216.87      7.42 o 
   4   5   5      228.61      235.57      8.43 o 
   5   5   5      497.42      498.02     28.47 o 
   6   5   5      211.97      198.91     12.66 o 
   7   5   5        0.55        1.67      3.83 o 
  -9   6   5        1.42        2.12      3.69 o 
  -8   6   5        5.78        3.56      2.67 o 
  -7   6   5        2.68        3.82      4.57 o 
  -6   6   5       11.68       18.04      2.80 o 
  -5   6   5        0.15        1.76      1.67 o 
  -4   6   5       92.62       90.96      5.24 o 
  -3   6   5       33.27       35.43      2.11 o 
  -2   6   5        3.79        2.56      0.93 o 
  -1   6   5        2.35        3.67      1.18 o 
   0   6   5        0.02        0.02      0.93 o 
   1   6   5      139.44      147.46      4.34 o 
   2   6   5       11.59        7.62      1.24 o 
   3   6   5      437.12      424.18     11.75 o 
   4   6   5      736.32      738.35     25.43 o 
   5   6   5        0.36        6.13      3.28 o 
   6   6   5        1.41        5.62      4.42 o 
   7   6   5        1.62        3.62      4.42 o 
  -8   7   5        1.17        0.97      2.73 o 
  -7   7   5        2.15       -1.15      2.06 o 
  -6   7   5        0.16        2.54      2.21 o 
  -5   7   5       25.59       24.26      3.92 o 
  -4   7   5      188.59      179.92     12.76 o 
  -3   7   5       21.28       25.69      2.48 o 
  -2   7   5        0.00        1.33      1.02 o 
  -1   7   5        0.83        4.87      1.11 o 
   0   7   5        0.08        1.62      2.55 o 
   1   7   5        0.70        1.69      1.42 o 
   2   7   5      820.11      781.34     14.42 o 
   3   7   5      110.18      115.72      8.12 o 
   4   7   5      171.02      157.04     10.31 o 
   5   7   5        4.66        8.63      3.38 o 
   6   7   5       47.51       41.16      8.68 o 
  -8   8   5        2.95       -0.57      3.32 o 
  -7   8   5        3.05        0.64      3.46 o 
  -6   8   5       41.28       42.30     10.11 o 
  -5   8   5       34.61       28.31      3.60 o 
  -4   8   5       19.81       18.92      3.51 o 
  -3   8   5        3.81        4.96      1.82 o 
  -2   8   5       13.80       14.91      2.08 o 
  -1   8   5       42.50       48.96      2.69 o 
   0   8   5        7.15        7.68      1.51 o 
   1   8   5        0.00       -1.24      1.44 o 
   2   8   5      407.54      363.31     10.58 o 
   3   8   5        1.47        3.75      5.81 o 
   4   8   5        0.40        4.28      3.11 o 
   5   8   5        0.09       -0.78      3.15 o 
   6   8   5        2.04       -1.07      6.18 o 
  -7   9   5        9.60       10.21      3.32 o 
  -6   9   5        6.30        7.78      2.75 o 
  -5   9   5       34.48       36.01      4.11 o 
  -4   9   5       27.85       36.59      3.81 o 
  -3   9   5        3.07        4.98      1.97 o 
  -2   9   5       41.40       49.61      4.84 o 
  -1   9   5      344.73      341.03     10.04 o 
   0   9   5        3.69        5.55      1.72 o 
   1   9   5      295.15      306.65      9.70 o 
   2   9   5       20.33       18.40      3.94 o 
   3   9   5       16.64       12.02      3.81 o 
   4   9   5        0.45       -1.00      2.45 o 
   5   9   5        4.67        3.33      3.20 o 
  -6  10   5        0.04       -2.67      2.68 o 
  -5  10   5        0.00        1.28      2.11 o 
  -4  10   5        0.18       -1.64      2.19 o 
  -3  10   5      144.28      149.78      7.78 o 
  -2  10   5      162.16      173.20      7.31 o 
  -1  10   5        5.75        4.52      2.06 o 
   0  10   5       32.20       35.26      4.43 o 
   1  10   5      146.23      153.88      7.46 o 
   2  10   5       40.31       33.77      4.85 o 
   3  10   5        4.54        1.04      4.34 o 
   4  10   5        5.51       11.69      6.33 o 
   5  10   5        2.01        3.85      4.09 o 
  -6  11   5        7.74        2.95      3.06 o 
  -5  11   5        0.03       -4.31      4.31 o 
  -4  11   5       14.46       14.60      5.97 o 
  -3  11   5        9.50        9.50      3.12 o 
  -2  11   5        0.36        2.02      2.16 o 
  -1  11   5        5.04        8.56      3.01 o 
   0  11   5        3.82       10.04      7.53 o 
   1  11   5        5.12        6.25      2.83 o 
   2  11   5       33.72       40.83      7.88 o 
   3  11   5        8.69        8.31      3.63 o 
   4  11   5       19.10       15.89      6.89 o 
  -5  12   5        1.32        2.89      5.47 o 
  -4  12   5        2.11        2.82      2.49 o 
  -3  12   5       17.39       12.70      3.18 o 
  -2  12   5        2.83       -1.49      2.43 o 
  -1  12   5        5.70        6.65      4.49 o 
   0  12   5        5.89       11.08      3.40 o 
   1  12   5        0.11        0.16      2.73 o 
   2  12   5       13.17       25.85      8.70 o 
   3  12   5       21.29       29.59      5.77 o 
   4  12   5        3.31       13.74      5.50 o 
  -4  13   5        1.63       -1.32      5.04 o 
  -3  13   5       38.41       44.31      4.91 o 
  -2  13   5        1.29       -2.61      3.72 o 
  -1  13   5        3.09        4.32      3.92 o 
   0  13   5        1.44        2.69      5.73 o 
   1  13   5        0.18       -4.41      7.30 o 
   2  13   5        5.81       21.90      9.30 o 
  -2  14   5        7.75       15.43      5.04 o 
  -1  14   5        1.57        9.68      4.38 o 
   0  14   5        0.53       -0.66      4.07 o 
   1  14   5        1.24        1.40      9.16 o 
  -3 -13   6        6.03        9.64      3.87 o 
  -2 -13   6       11.37       23.59      4.52 o 
  -1 -13   6        5.12        2.32      2.94 o 
   0 -13   6       16.73       11.26      5.05 o 
   1 -13   6        7.48        9.11      4.54 o 
   2 -13   6        0.18        1.96      7.31 o 
   3 -13   6        0.18        1.93      3.43 o 
  -5 -12   6        8.89        9.53      3.27 o 
  -4 -12   6       14.59        8.90      3.29 o 
  -3 -12   6        0.92        1.85      2.86 o 
  -2 -12   6        0.03        2.37      6.20 o 
  -1 -12   6        2.28        5.35      2.79 o 
   0 -12   6        2.68        3.96      4.80 o 
   1 -12   6        0.52        1.61      2.42 o 
   2 -12   6        0.18       -2.03      4.37 o 
   3 -12   6        5.30        4.31      2.97 o 
   4 -12   6        4.06        4.86      2.92 o 
  -6 -11   6        0.55       -2.53      2.53 o 
  -5 -11   6        0.82        2.11      3.27 o 
  -4 -11   6        0.80        6.02      2.51 o 
  -3 -11   6        0.04        6.03      2.85 o 
  -2 -11   6       90.17       72.41      6.38 o 
  -1 -11   6       77.84       71.38     10.79 o 
   0 -11   6       83.21       76.49     11.21 o 
   1 -11   6       51.86       45.70      5.04 o 
   2 -11   6        2.10        3.18      2.63 o 
   3 -11   6        1.42        3.23      2.35 o 
   4 -11   6       27.25       32.62      3.73 o 
   5 -11   6        2.30       -1.93      3.74 o 
  -6 -10   6        0.98        4.86      4.93 o 
  -5 -10   6        4.81        7.76      4.70 o 
  -4 -10   6        3.29        9.87      2.59 o 
  -3 -10   6        8.33        6.26      3.12 o 
  -2 -10   6       29.78       32.08      4.19 o 
  -1 -10   6       17.92       12.14      3.08 o 
   0 -10   6       12.22        7.47      2.59 o 
   1 -10   6        5.75       10.23      2.84 o 
   2 -10   6      167.85      162.60      7.29 o 
   3 -10   6        9.46       11.50      2.51 o 
   4 -10   6        6.36        8.19      2.52 o 
   5 -10   6       22.09       21.87      4.79 o 
   6 -10   6        0.35        7.84      7.53 o 
  -7  -9   6        0.11       -2.11      2.39 o 
  -6  -9   6        7.45        1.63      2.78 o 
  -5  -9   6        0.68        0.92      2.83 o 
  -4  -9   6       44.20       44.73      4.10 o 
  -3  -9   6       37.28       35.55      3.58 o 
  -2  -9   6        0.11       -1.83      1.83 o 
  -1  -9   6      260.44      234.66     10.55 o 
   0  -9   6      310.07      301.69     12.26 o 
   1  -9   6       46.57       43.86      3.56 o 
   2  -9   6       11.40        7.18      2.06 o 
   3  -9   6        6.79        3.75      2.54 o 
   4  -9   6       15.27       11.58      2.51 o 
   5  -9   6       25.61       26.74      7.20 o 
   6  -9   6       15.69       12.79      4.41 o 
  -8  -8   6        0.10        1.92     10.96 o 
  -7  -8   6        0.47        1.58      5.69 o 
  -6  -8   6        5.67        8.39      4.05 o 
  -5  -8   6        1.44        1.08      2.04 o 
  -4  -8   6       13.24       22.19      2.93 o 
  -3  -8   6       69.10       72.10      4.83 o 
  -2  -8   6     1222.27     1165.78     25.72 o 
  -1  -8   6     1193.35     1188.50     25.56 o 
   0  -8   6       56.86       54.82      4.86 o 
   1  -8   6      165.61      166.02      6.46 o 
   2  -8   6      106.90       98.07      5.06 o 
   3  -8   6       66.39       63.90      4.34 o 
   4  -8   6        1.94        3.01      2.24 o 
   5  -8   6      204.26      218.89     12.75 o 
   6  -8   6       42.28       37.16      5.79 o 
   7  -8   6        0.41        6.81      7.10 o 
  -8  -7   6        0.62       20.13     10.71 o 
  -7  -7   6        0.07       -2.03      2.03 o 
  -6  -7   6       12.01       14.89      4.88 o 
  -5  -7   6        0.95        5.88      2.09 o 
  -4  -7   6      139.41      128.46      6.43 o 
  -3  -7   6      605.43      594.14     15.77 o 
  -2  -7   6        0.69        1.26      2.17 o 
  -1  -7   6      216.94      196.85      7.34 o 
   0  -7   6       18.41       18.12      1.80 o 
   1  -7   6        2.04        5.80      2.67 o 
   2  -7   6       11.08       13.67      2.08 o 
   3  -7   6      565.85      549.47     17.30 o 
   4  -7   6      469.73      466.36     15.52 o 
   5  -7   6        3.87        5.12      2.94 o 
   6  -7   6        0.43       -0.97      3.24 o 
   7  -7   6       14.13       21.02      5.00 o 
  -8  -6   6        0.18       -5.15      7.90 o 
  -7  -6   6        4.21        3.28      2.07 o 
  -6  -6   6       48.27       47.65      4.86 o 
  -5  -6   6        1.42        1.11      1.74 o 
  -4  -6   6       65.71       63.84      4.27 o 
  -3  -6   6       64.22       64.24      4.08 o 
  -2  -6   6       31.00       26.38      3.54 o 
  -1  -6   6      289.66      295.82      7.07 o 
   0  -6   6      546.92      528.91     10.81 o 
   1  -6   6        3.67        3.87      0.96 o 
   2  -6   6       54.53       59.43      3.42 o 
   3  -6   6       73.51       64.07      4.96 o 
   4  -6   6       15.84       21.15      2.56 o 
   5  -6   6        2.39        7.65      4.37 o 
   6  -6   6        2.87       -3.44      4.61 o 
   7  -6   6        0.40        0.10      7.59 o 
  -8  -5   6        7.16       11.31      7.36 o 
  -7  -5   6        2.78       -1.56      2.81 o 
  -6  -5   6       11.56        9.56      2.32 o 
  -5  -5   6      110.43      112.51      5.81 o 
  -4  -5   6        4.30        3.80      2.45 o 
  -3  -5   6       90.74      111.28      5.20 o 
  -2  -5   6        5.34        6.20      1.05 o 
  -1  -5   6       17.55       13.69      1.36 o 
   0  -5   6      127.19      154.39      4.23 o 
   1  -5   6      230.64      244.74      5.72 o 
   2  -5   6      420.21      445.08      9.36 o 
   3  -5   6        0.00        0.12      1.69 o 
   4  -5   6       73.08       86.03      6.92 o 
   5  -5   6        0.24       -2.05      2.05 o 
   6  -5   6       14.98       23.88      4.41 o 
   7  -5   6        9.46       12.83     11.51 o 
  -8  -4   6        0.96       -2.07      2.07 o 
  -7  -4   6        0.03       -0.13      2.14 o 
  -6  -4   6        0.19       -1.41      1.41 o 
  -5  -4   6      152.55      142.82      6.51 o 
  -4  -4   6      278.88      288.59      9.33 o 
  -3  -4   6        4.78        4.34      1.22 o 
  -2  -4   6        0.41        1.22      0.88 o 
  -1  -4   6       30.96       35.16      1.76 o 
   0  -4   6      757.97      853.50     14.12 o 
   1  -4   6     1548.23     1617.01     24.68 o 
   2  -4   6      180.72      198.85      6.08 o 
   3  -4   6       24.97       27.40      1.88 o 
   4  -4   6       31.43       31.69      4.17 o 
   5  -4   6       42.91       40.88      5.06 o 
   6  -4   6        2.08        1.48      2.49 o 
   7  -4   6        5.57        7.50      7.07 o 
   8  -4   6       18.41       30.21      7.39 o 
  -9  -3   6        4.38       18.38      9.71 o 
  -8  -3   6       15.32       20.57      3.97 o 
  -7  -3   6        0.47        1.88      2.56 o 
  -6  -3   6        3.00       -0.92      2.48 o 
  -5  -3   6        0.02       -1.51      1.51 o 
  -4  -3   6        8.11        9.37      1.94 o 
  -3  -3   6       87.88       87.84      2.81 o 
  -2  -3   6      112.44      104.36      2.98 o 
  -1  -3   6      243.80      269.83      6.36 o 
   0  -3   6      130.04      132.91      3.50 o 
   1  -3   6      808.37      938.89     15.16 o 
   2  -3   6      314.31      348.96      7.11 o 
   3  -3   6      138.13      135.29      3.98 o 
   4  -3   6       45.14       47.57      3.32 o 
   5  -3   6        3.55        1.41      2.88 o 
   6  -3   6       12.01       20.92      5.17 o 
   7  -3   6        0.30        2.67      3.35 o 
   8  -3   6        0.09       -3.46      6.40 o 
  -9  -2   6        8.97       15.83      8.85 o 
  -8  -2   6       12.36       10.03      2.85 o 
  -7  -2   6       15.05       24.90      3.61 o 
  -6  -2   6       37.47       44.13      3.72 o 
  -5  -2   6       48.20       56.23      3.81 o 
  -4  -2   6        1.77        2.37      0.95 o 
  -3  -2   6       31.48       29.74      1.61 o 
  -2  -2   6       84.14       93.14      2.70 o 
  -1  -2   6      232.18      230.90      4.83 o 
   0  -2   6      107.59       99.21      2.78 o 
   1  -2   6     2195.66     2369.63     34.32 o 
   2  -2   6     2190.08     2339.39     34.27 o 
   3  -2   6      261.89      250.79      5.78 o 
   4  -2   6      162.60      170.52      6.69 o 
   5  -2   6        6.72        5.31      2.03 o 
   6  -2   6        3.29        8.10      2.94 o 
   7  -2   6       11.15       13.08      4.60 o 
   8  -2   6        0.48        7.49      4.43 o 
  -9  -1   6       14.65        8.45      8.30 o 
  -8  -1   6        0.13       -1.94      7.63 o 
  -7  -1   6        2.68       -0.35      2.20 o 
  -6  -1   6       19.10       18.46      6.13 o 
  -5  -1   6       44.79       59.60      3.02 o 
  -4  -1   6      176.18      151.17      8.18 o 
  -3  -1   6      179.96      189.52      5.07 o 
  -2  -1   6      143.12      141.60      3.50 o 
  -1  -1   6        1.71        0.17      0.73 o 
   0  -1   6     1128.21     1038.67     23.36 o 
   1  -1   6      975.33      964.84     15.10 o 
   2  -1   6     1008.57     1044.05     20.84 o 
   3  -1   6        9.90        8.85      1.62 o 
   4  -1   6        0.48        2.96      2.10 o 
   5  -1   6       10.50       11.28      2.29 o 
   6  -1   6       63.98       66.72      4.48 o 
   7  -1   6        2.83       -3.41      6.23 o 
   8  -1   6        1.68        6.24      7.70 o 
  -9   0   6        2.12        3.01      7.53 o 
  -8   0   6        1.84        3.08      2.53 o 
  -7   0   6        8.00        6.13      9.06 o 
  -6   0   6      104.98       98.17      7.75 o 
  -5   0   6      245.94      248.39      7.09 o 
  -4   0   6      575.00      551.63     18.34 o 
  -3   0   6       59.94       57.13      2.27 o 
  -2   0   6      752.98      734.14     13.30 o 
  -1   0   6       63.88       62.99      1.99 o 
   0   0   6      135.57      146.21      3.38 o 
   1   0   6       45.11       47.77      2.07 o 
   2   0   6      533.17      513.31     11.94 o 
   3   0   6      615.93      610.73     14.51 o 
   4   0   6      218.23      223.29      7.98 o 
   5   0   6       12.18        9.29      2.17 o 
   6   0   6        0.00        0.35      2.13 o 
   7   0   6       27.49       21.07      4.75 o 
   8   0   6       15.57       11.62      6.19 o 
  -8   1   6       35.84       33.06      4.15 o 
  -7   1   6      185.33      185.31      7.28 o 
  -6   1   6      539.35      531.04     13.27 o 
  -5   1   6       60.49       66.40      3.32 o 
  -4   1   6       13.31       11.27      1.60 o 
  -3   1   6      584.30      585.81     15.03 o 
  -2   1   6      481.30      467.01      9.28 o 
  -1   1   6        0.02        0.84      0.52 o 
   0   1   6     1863.30     1866.98     41.48 o 
   1   1   6     1111.86     1186.33     18.00 o 
   2   1   6     1050.29     1147.00     22.66 o 
   3   1   6      275.11      279.65      8.49 o 
   4   1   6      290.13      286.18     10.54 o 
   5   1   6        0.28       -1.35      1.75 o 
   6   1   6       17.21       16.35      2.85 o 
   7   1   6       29.46       33.16      8.52 o 
   8   1   6       45.05       36.43     11.66 o 
  -9   2   6       13.63       11.20      3.89 o 
  -8   2   6        9.61        5.21      3.12 o 
  -7   2   6        0.27        2.13      1.90 o 
  -6   2   6      537.00      492.49     15.47 o 
  -5   2   6        4.02        5.45      1.80 o 
  -4   2   6       11.68        9.26      1.26 o 
  -3   2   6        3.21        5.41      0.87 o 
  -2   2   6      476.04      463.82      9.40 o 
  -1   2   6      610.45      624.89     10.26 o 
   0   2   6     1125.69     1211.11     18.34 o 
   1   2   6      734.75      814.61     13.15 o 
   2   2   6      250.62      270.91      8.25 o 
   3   2   6       71.62       64.45      3.73 o 
   4   2   6       97.31      111.06      5.43 o 
   5   2   6        2.75        6.84      1.99 o 
   6   2   6       67.52       69.58     10.81 o 
   7   2   6       30.35       29.08      5.05 o 
   8   2   6       25.53       33.42      7.36 o 
  -9   3   6       10.37       11.17      3.69 o 
  -8   3   6      146.47      142.45      7.72 o 
  -7   3   6       75.10       75.42      5.37 o 
  -6   3   6      114.66       99.21      5.19 o 
  -5   3   6       33.11       26.69      2.45 o 
  -4   3   6       43.25       43.96      2.30 o 
  -3   3   6      452.46      437.06     10.44 o 
  -2   3   6       42.35       43.99      2.68 o 
  -1   3   6      189.60      179.81      4.23 o 
   0   3   6       32.01       31.95      1.61 o 
   1   3   6      703.90      769.11     12.77 o 
   2   3   6       12.05       16.63      2.68 o 
   3   3   6        0.50       -0.38      1.22 o 
   4   3   6      115.60      110.53      5.46 o 
   5   3   6        3.64        3.99      1.87 o 
   6   3   6        1.91        1.49      2.90 o 
   7   3   6       16.57       17.28      4.06 o 
   8   3   6       14.44        9.19      5.64 o 
  -9   4   6       23.10       24.95      3.96 o 
  -8   4   6       22.84       22.28      3.32 o 
  -7   4   6        4.93       11.16      4.19 o 
  -6   4   6        6.53       10.75      4.88 o 
  -5   4   6       58.59       58.25      6.67 o 
  -4   4   6        0.46        0.25      1.06 o 
  -3   4   6       27.19       31.41      1.86 o 
  -2   4   6      239.71      244.54      6.23 o 
  -1   4   6        3.18        2.62      0.79 o 
   0   4   6     1387.03     1491.99     22.80 o 
   1   4   6        0.54        1.06      0.95 o 
   2   4   6      131.44      126.72      3.66 o 
   3   4   6       26.17       25.82      3.93 o 
   4   4   6       88.25       91.55      6.23 o 
   5   4   6       10.31        4.09      3.29 o 
   6   4   6       19.64       17.71      4.16 o 
   7   4   6       25.56       26.77      8.19 o 
  -9   5   6        5.32       11.59      5.31 o 
  -8   5   6        0.50        1.75      2.46 o 
  -7   5   6        0.24        2.30      2.58 o 
  -6   5   6       74.82       80.21      5.41 o 
  -5   5   6        2.88        3.41      1.84 o 
  -4   5   6        6.52        6.90      1.40 o 
  -3   5   6       37.25       34.49      2.04 o 
  -2   5   6        2.63        2.08      1.58 o 
  -1   5   6      282.58      285.72      6.32 o 
   0   5   6       54.15       62.35      2.52 o 
   1   5   6       17.21       13.05      1.54 o 
   2   5   6        6.14       11.86      1.83 o 
   3   5   6      108.21      100.89      5.01 o 
   4   5   6      112.13      104.63      5.54 o 
   5   5   6       55.37       56.75      6.56 o 
   6   5   6       43.49       38.21      5.83 o 
   7   5   6        2.92        0.03      5.34 o 
  -8   6   6        0.11        0.00      2.37 o 
  -7   6   6        2.17        1.05      2.00 o 
  -6   6   6        8.19        9.88      3.88 o 
  -5   6   6       50.53       47.58      5.64 o 
  -4   6   6       10.09       10.46      2.22 o 
  -3   6   6        0.93       -0.26      1.01 o 
  -2   6   6       69.04       59.18      3.35 o 
  -1   6   6      178.23      179.84      5.10 o 
   0   6   6      230.36      224.59      5.67 o 
   1   6   6        8.06        7.08      1.21 o 
   2   6   6       16.84       15.72      2.31 o 
   3   6   6        0.44        1.41      1.77 o 
   4   6   6      300.48      273.59     13.81 o 
   5   6   6      158.07      146.77     10.37 o 
   6   6   6       95.60       94.65      8.81 o 
   7   6   6        7.94        5.97      4.60 o 
  -8   7   6        3.45        2.70      2.80 o 
  -7   7   6       15.26       15.67      3.09 o 
  -6   7   6        2.75        4.25      2.06 o 
  -5   7   6       50.05       56.36      4.59 o 
  -4   7   6        3.82        2.68      1.77 o 
  -3   7   6        1.43        3.93      1.66 o 
  -2   7   6        0.37        3.74      2.03 o 
  -1   7   6      330.56      335.58      7.69 o 
   0   7   6       63.78       67.11      3.04 o 
   1   7   6       49.53       44.20      2.51 o 
   2   7   6      531.98      532.00     13.75 o 
   3   7   6      753.39      734.19     44.67 o 
   4   7   6       75.56       62.76      9.79 o 
   5   7   6       10.54        8.92      3.59 o 
   6   7   6        4.33        8.14      3.74 o 
  -8   8   6        0.14        6.50      4.15 o 
  -7   8   6        1.12        3.36      2.46 o 
  -6   8   6        0.01        0.89      2.29 o 
  -5   8   6       16.46       12.02      2.78 o 
  -4   8   6       14.77       13.87      4.78 o 
  -3   8   6        0.34       -0.48      1.50 o 
  -2   8   6        0.12       -0.57      1.58 o 
  -1   8   6      428.80      445.06      9.71 o 
   0   8   6       21.13       22.47      2.98 o 
   1   8   6      155.22      153.56      5.07 o 
   2   8   6       69.98       72.19      6.54 o 
   3   8   6      114.10      111.12      8.47 o 
   4   8   6        3.97       -2.48      2.48 o 
   5   8   6        1.63       -2.28      3.09 o 
   6   8   6        4.78        8.36     10.02 o 
  -7   9   6       15.05       14.39      4.77 o 
  -6   9   6        9.10        5.70      2.46 o 
  -5   9   6        3.17       -0.64      1.93 o 
  -4   9   6       12.22       13.53      2.74 o 
  -3   9   6       18.64       22.02      3.07 o 
  -2   9   6      480.36      493.68     14.80 o 
  -1   9   6      348.20      334.99      9.97 o 
   0   9   6      320.23      332.21      8.34 o 
   1   9   6       12.70       13.55      2.28 o 
   2   9   6       26.05       29.24      4.41 o 
   3   9   6       15.15       10.61      3.97 o 
   4   9   6        3.85        6.37      3.22 o 
   5   9   6        7.40       10.39      5.65 o 
  -6  10   6        0.20        3.90      2.42 o 
  -5  10   6       13.27       16.25      3.27 o 
  -4  10   6      246.50      252.99     10.99 o 
  -3  10   6      173.77      162.66      8.17 o 
  -2  10   6       13.21       12.82      2.71 o 
  -1  10   6        9.11        6.07      2.07 o 
   0  10   6      100.73      109.74      6.12 o 
   1  10   6        1.91        6.14      2.17 o 
   2  10   6       10.47        4.64      3.22 o 
   3  10   6        6.78        3.80      3.33 o 
   4  10   6       20.35       24.06      4.86 o 
   5  10   6       10.96       23.15      5.74 o 
  -6  11   6       15.53       17.35      5.01 o 
  -5  11   6       59.78       62.62      5.78 o 
  -4  11   6        0.27        0.21      2.27 o 
  -3  11   6       76.72       82.83      6.02 o 
  -2  11   6       92.88       98.32      6.23 o 
  -1  11   6        3.37        3.51      3.52 o 
   0  11   6       12.68       12.75      3.16 o 
   1  11   6       15.40       35.39      8.79 o 
   2  11   6       25.20       23.81      7.45 o 
   3  11   6       30.74       41.53      5.81 o 
   4  11   6        1.36       -3.83      3.83 o 
  -5  12   6        5.46        7.02      3.22 o 
  -4  12   6       42.22       44.42     10.24 o 
  -3  12   6       12.02       13.34      4.39 o 
  -2  12   6       12.60       17.09      3.34 o 
  -1  12   6        9.48        3.26      3.58 o 
   0  12   6       17.08       21.62      4.05 o 
   1  12   6        1.92       28.71      7.90 o 
   2  12   6        1.28        6.50      8.13 o 
   3  12   6       77.94       90.96      8.84 o 
  -4  13   6        0.24        4.61      5.44 o 
  -3  13   6        0.91        1.18      3.91 o 
  -2  13   6        0.74        4.38      3.89 o 
  -1  13   6        4.39        3.86      4.01 o 
   0  13   6        9.38        8.70      4.18 o 
   1  13   6       40.30       69.22     13.49 o 
   2  13   6        1.33       -3.61      8.65 o 
  -1  14   6       14.79       17.67      5.58 o 
  -3 -13   7       64.81       77.85      7.40 o 
  -2 -13   7       13.16       20.08      4.41 o 
  -1 -13   7        0.98        1.73      3.32 o 
   0 -13   7        0.18        8.47      3.23 o 
   1 -13   7        0.05        5.54      3.24 o 
   2 -13   7       21.86       31.96      4.97 o 
   3 -13   7        0.15        0.23      4.07 o 
  -5 -12   7       23.68       39.40      6.16 o 
  -4 -12   7       15.64       15.79      4.08 o 
  -3 -12   7       11.88       11.51      7.40 o 
  -2 -12   7        2.77        3.07      5.17 o 
  -1 -12   7        0.14       -1.73      3.98 o 
   0 -12   7        0.20        0.57      2.62 o 
   1 -12   7       12.29       14.49      3.68 o 
   2 -12   7        1.22       -0.86      2.62 o 
   3 -12   7        4.16        4.30      3.10 o 
   4 -12   7        4.89       -1.07      5.08 o 
  -6 -11   7        0.42       -0.97      2.96 o 
  -5 -11   7        4.07        5.33      4.48 o 
  -4 -11   7       14.62       14.14      3.39 o 
  -3 -11   7        0.22        7.52      3.62 o 
  -2 -11   7       10.70       10.36      3.15 o 
  -1 -11   7        2.03        5.16      4.97 o 
   0 -11   7       57.81       60.97      5.80 o 
   1 -11   7        0.23       -1.63      3.31 o 
   2 -11   7       38.57       38.97      7.91 o 
   3 -11   7       23.61       26.06      3.41 o 
   4 -11   7       33.86       32.21      5.51 o 
   5 -11   7        0.79        0.57      5.07 o 
  -7 -10   7        0.47       -0.29      3.03 o 
  -6 -10   7        0.21       -2.81      2.81 o 
  -5 -10   7       19.94       23.78      5.52 o 
  -4 -10   7        8.10       10.71      2.50 o 
  -3 -10   7      141.32      140.19      7.47 o 
  -2 -10   7      192.60      160.74      9.09 o 
  -1 -10   7      187.02      173.83      9.41 o 
   0 -10   7       26.66       20.79      6.64 o 
   1 -10   7        1.27        1.09      3.52 o 
   2 -10   7       55.34       57.08      4.29 o 
   3 -10   7       15.49       19.29      2.89 o 
   4 -10   7        1.64        2.13      2.95 o 
   5 -10   7       10.52       18.05     10.92 o 
  -7  -9   7        3.33        8.44      3.04 o 
  -6  -9   7        0.15       -0.49      5.63 o 
  -5  -9   7        5.77        8.45      2.43 o 
  -4  -9   7        8.59        9.45      2.43 o 
  -3  -9   7      390.25      369.35     12.51 o 
  -2  -9   7      184.14      188.37      8.20 o 
  -1  -9   7      617.13      672.40     20.93 o 
   0  -9   7       53.87       60.57      5.29 o 
   1  -9   7      630.22      635.52     17.49 o 
   2  -9   7       19.27       19.78      2.66 o 
   3  -9   7       17.22       15.54      2.57 o 
   4  -9   7       40.72       33.33      3.70 o 
   5  -9   7       27.57       39.48      5.60 o 
   6  -9   7        0.05       -1.69      4.30 o 
  -7  -8   7        1.50        1.22      5.65 o 
  -6  -8   7        0.68        8.01      2.60 o 
  -5  -8   7       67.21       63.14      5.01 o 
  -4  -8   7      119.35      112.76      6.38 o 
  -3  -8   7      497.04      500.43     14.73 o 
  -2  -8   7       37.44       33.26      3.55 o 
  -1  -8   7      455.99      465.23     13.20 o 
   0  -8   7       19.48       17.46      3.49 o 
   1  -8   7      510.76      504.40     16.46 o 
   2  -8   7      334.10      329.87     10.21 o 
   3  -8   7      267.16      263.55      9.21 o 
   4  -8   7      188.29      187.97     12.57 o 
   5  -8   7       26.91       29.03      5.27 o 
   6  -8   7        8.78       14.60      7.21 o 
  -7  -7   7        0.66        0.36      2.36 o 
  -6  -7   7        2.60        2.07      2.12 o 
  -5  -7   7       37.79       40.09      6.38 o 
  -4  -7   7        4.38        5.29      2.04 o 
  -3  -7   7      278.73      282.59      9.90 o 
  -2  -7   7        5.87        6.16      1.91 o 
  -1  -7   7      431.69      436.42     12.20 o 
   0  -7   7      110.47      103.19      4.11 o 
   1  -7   7       28.47       28.95      2.66 o 
   2  -7   7      963.91      941.35     20.37 o 
   3  -7   7      202.78      194.37      7.46 o 
   4  -7   7        4.56        7.11      3.07 o 
   5  -7   7       40.38       28.08      4.71 o 
   6  -7   7       10.26        8.56      4.34 o 
   7  -7   7        0.01        1.03      6.73 o 
  -8  -6   7        0.00       -0.57      3.74 o 
  -7  -6   7        0.54        2.58      2.40 o 
  -6  -6   7        0.32        0.03      1.92 o 
  -5  -6   7      102.52      102.13      5.79 o 
  -4  -6   7       46.84       50.79      3.84 o 
  -3  -6   7      171.82      182.08     10.31 o 
  -2  -6   7       99.54      100.12      5.01 o 
  -1  -6   7        7.41       11.65      1.42 o 
   0  -6   7      128.80      141.01      4.41 o 
   1  -6   7       83.13       81.83      3.94 o 
   2  -6   7       40.19       40.63      2.97 o 
   3  -6   7      286.77      282.17      8.85 o 
   4  -6   7       14.97       16.96      3.61 o 
   5  -6   7        4.58        6.20      3.61 o 
   6  -6   7        0.02       -0.16      3.56 o 
   7  -6   7        3.47       -0.10      8.72 o 
  -8  -5   7        1.60        4.50      3.22 o 
  -7  -5   7        4.72        6.07      6.10 o 
  -6  -5   7        7.70        5.65      5.27 o 
  -5  -5   7      196.86      204.43     10.08 o 
  -4  -5   7      379.96      398.25     11.77 o 
  -3  -5   7       61.81       56.80      3.66 o 
  -2  -5   7        1.08        2.24      1.09 o 
  -1  -5   7      506.80      527.62     10.10 o 
   0  -5   7       43.56       41.58      2.14 o 
   1  -5   7        4.76        5.21      1.01 o 
   2  -5   7      126.40      132.31      8.32 o 
   3  -5   7       16.03       21.35      2.20 o 
   4  -5   7        7.83       11.40      3.14 o 
   5  -5   7        0.01        0.15      2.54 o 
   6  -5   7        1.12        2.07      3.08 o 
   7  -5   7       33.45       42.48      6.26 o 
  -8  -4   7        4.50        0.97      6.74 o 
  -7  -4   7       59.39       63.42      5.53 o 
  -6  -4   7      115.80      110.69      6.14 o 
  -5  -4   7       60.31       58.49      4.05 o 
  -4  -4   7       26.68       28.12      2.78 o 
  -3  -4   7       38.70       39.10      2.86 o 
  -2  -4   7        0.30        1.94      1.55 o 
  -1  -4   7      238.32      264.25      5.88 o 
   0  -4   7      235.93      235.97      5.50 o 
   1  -4   7       19.13       26.15      2.72 o 
   2  -4   7       70.35       70.97      2.75 o 
   3  -4   7       18.91       19.57      2.02 o 
   4  -4   7        5.60        7.37      2.63 o 
   5  -4   7        4.01        6.04      2.62 o 
   6  -4   7       41.29       35.74      5.44 o 
   7  -4   7       30.17       39.99      6.02 o 
  -9  -3   7        4.28       14.23      9.25 o 
  -8  -3   7        0.65        0.86      4.55 o 
  -7  -3   7        9.16        8.10      2.38 o 
  -6  -3   7       43.86       34.81      3.93 o 
  -5  -3   7       25.07       32.03      3.01 o 
  -4  -3   7       34.29       37.44      3.48 o 
  -3  -3   7       40.88       42.85      2.61 o 
  -2  -3   7      208.92      202.64      4.75 o 
  -1  -3   7     3208.59     3500.29     49.83 o 
   0  -3   7       77.72       78.70      2.70 o 
   1  -3   7       27.70       33.18      1.71 o 
   2  -3   7       51.28       47.25      2.12 o 
   3  -3   7        3.56        3.54      2.12 o 
   4  -3   7        6.37        2.09      5.48 o 
   5  -3   7        2.96        6.59      2.85 o 
   6  -3   7        6.65        6.23      2.96 o 
   7  -3   7       10.23        8.14      4.22 o 
  -9  -2   7        5.32       11.08      8.59 o 
  -8  -2   7        5.04        5.87      2.46 o 
  -7  -2   7        0.54        1.96      2.42 o 
  -6  -2   7        1.63        2.08      1.77 o 
  -5  -2   7        2.04        3.33      1.62 o 
  -4  -2   7       23.70       20.72      1.65 o 
  -3  -2   7      274.46      307.56      6.53 o 
  -2  -2   7     1357.75     1427.28     21.69 o 
  -1  -2   7        3.13        4.67      0.72 o 
   0  -2   7      653.21      698.64     11.70 o 
   1  -2   7       88.76       93.03      2.84 o 
   2  -2   7      361.77      322.75      6.66 o 
   3  -2   7        0.28        2.38      1.22 o 
   4  -2   7       38.46       35.58      3.11 o 
   5  -2   7       17.75       11.83      3.00 o 
   6  -2   7        3.10       10.00      3.24 o 
   7  -2   7        1.18       -3.04      3.14 o 
   8  -2   7        2.53       11.88      5.27 o 
  -9  -1   7        7.45        6.99      3.84 o 
  -8  -1   7        1.38       -2.31      2.31 o 
  -7  -1   7        1.36        3.02      2.06 o 
  -6  -1   7        0.64        0.56      1.92 o 
  -5  -1   7       22.84       24.63      2.00 o 
  -4  -1   7       57.48       57.22      2.92 o 
  -3  -1   7      509.73      493.82      9.14 o 
  -2  -1   7       33.24       30.66      1.57 o 
  -1  -1   7       80.85       76.50      2.43 o 
   0  -1   7     1818.49     1951.96     28.57 o 
   1  -1   7     1086.59     1235.29     19.04 o 
   2  -1   7      262.17      284.93      5.83 o 
   3  -1   7       16.52       17.60      2.02 o 
   4  -1   7       30.10       27.73      2.57 o 
   5  -1   7        3.53        0.74      1.83 o 
   6  -1   7        0.02       -0.74      2.84 o 
   7  -1   7        9.01        5.15      3.40 o 
   8  -1   7       21.11       22.28      7.04 o 
  -9   0   7       13.38       12.17      3.66 o 
  -8   0   7       24.18       23.47      5.44 o 
  -7   0   7       50.67       53.07      5.05 o 
  -6   0   7       48.36       49.38      3.40 o 
  -5   0   7       46.89       44.14      2.92 o 
  -4   0   7      183.08      169.32      4.73 o 
  -3   0   7      366.37      362.57      7.96 o 
  -2   0   7       62.76       61.85      2.08 o 
  -1   0   7      200.00      208.35      4.47 o 
   0   0   7       44.10       42.94      1.73 o 
   1   0   7      404.71      413.55      8.54 o 
   2   0   7       82.85       62.64      3.32 o 
   3   0   7       34.53       42.93      3.10 o 
   4   0   7       37.25       32.58      3.68 o 
   5   0   7        0.29        0.45      1.73 o 
   6   0   7        0.44       -0.13      3.06 o 
   7   0   7       37.82       43.01      5.85 o 
  -9   1   7        8.85       10.11      3.66 o 
  -8   1   7        0.33        0.47      2.82 o 
  -7   1   7       10.32       11.18      2.13 o 
  -6   1   7      117.55      106.07      5.20 o 
  -5   1   7        1.36        0.95      1.17 o 
  -4   1   7      233.58      233.43      6.53 o 
  -3   1   7       65.25       66.17      3.45 o 
  -2   1   7        0.50        2.20      0.79 o 
  -1   1   7      565.28      581.38      9.74 o 
   0   1   7      213.53      194.67      4.31 o 
   1   1   7      302.46      322.11      6.16 o 
   2   1   7        5.51        6.39      1.34 o 
   3   1   7        5.71        7.83      2.53 o 
   4   1   7        0.38        0.83      1.48 o 
   5   1   7       89.04       87.71      5.39 o 
   6   1   7      277.44      293.71     11.19 o 
   7   1   7      163.74      170.22      8.75 o 
  -9   2   7        0.00        3.26      2.92 o 
  -8   2   7      202.85      173.61     11.48 o 
  -7   2   7       24.28       23.01      2.89 o 
  -6   2   7       26.81       25.14      2.84 o 
  -5   2   7        1.19        1.19      1.29 o 
  -4   2   7       11.58       10.45      1.46 o 
  -3   2   7      278.57      271.30      6.85 o 
  -2   2   7        1.06        3.03      1.04 o 
  -1   2   7      110.25      112.98      3.06 o 
   0   2   7       28.76       25.45      1.42 o 
   1   2   7      571.79      684.89     11.47 o 
   2   2   7       37.91       46.35      2.95 o 
   3   2   7       15.78       17.31      2.72 o 
   4   2   7       36.14       44.47      3.59 o 
   5   2   7      164.07      166.10      7.57 o 
   6   2   7        2.58        1.61      6.50 o 
   7   2   7       31.62       42.21      6.12 o 
   8   2   7        1.32        9.96      5.55 o 
  -9   3   7        0.02        1.29      3.38 o 
  -8   3   7       31.97       26.88      3.68 o 
  -7   3   7        1.30        3.81      1.99 o 
  -6   3   7       23.63       19.91      2.52 o 
  -5   3   7        3.22        2.10      1.44 o 
  -4   3   7       54.72       60.55      3.13 o 
  -3   3   7      174.15      160.69      5.04 o 
  -2   3   7        2.26        3.90      0.84 o 
  -1   3   7      883.21      957.42     15.33 o 
   0   3   7     1424.82     1555.44     23.61 o 
   1   3   7        0.97        1.98      1.33 o 
   2   3   7       68.98       59.95      3.47 o 
   3   3   7       42.70       42.41      3.26 o 
   4   3   7        9.56        7.10      1.89 o 
   5   3   7        0.21        0.31      2.54 o 
   6   3   7       15.90       17.25      4.12 o 
   7   3   7        6.58        3.83      3.78 o 
  -9   4   7        3.46        7.90      3.86 o 
  -8   4   7       50.14       35.55      4.13 o 
  -7   4   7        6.70        6.78      2.28 o 
  -6   4   7        2.32        4.78      2.42 o 
  -5   4   7        2.82        3.66      1.46 o 
  -4   4   7      163.10      151.35      5.29 o 
  -3   4   7       66.07       56.32      2.89 o 
  -2   4   7     1074.71     1149.41     18.31 o 
  -1   4   7     1357.47     1562.14     23.84 o 
   0   4   7      640.00      702.60     12.17 o 
   1   4   7       20.77       19.76      1.40 o 
   2   4   7      214.03      229.53      8.75 o 
   3   4   7        1.55        0.24      1.36 o 
   4   4   7        4.73        6.23      2.22 o 
   5   4   7       25.04       27.22      3.24 o 
   6   4   7       11.69       14.82      5.73 o 
   7   4   7        1.28       -1.50      3.81 o 
  -9   5   7       15.78       18.73      3.82 o 
  -8   5   7        0.00        2.18      2.33 o 
  -7   5   7        2.15        5.04      2.28 o 
  -6   5   7        1.25       -0.33      1.64 o 
  -5   5   7        1.81        2.35      1.81 o 
  -4   5   7       34.71       36.99      2.58 o 
  -3   5   7      559.48      545.42     11.90 o 
  -2   5   7       30.51       29.53      1.86 o 
  -1   5   7      106.96      119.67      3.78 o 
   0   5   7       41.67       35.43      1.96 o 
   1   5   7       29.35       23.67      1.91 o 
   2   5   7      245.08      251.36      8.16 o 
   3   5   7      149.29      137.07      6.13 o 
   4   5   7       33.78       30.75      5.16 o 
   5   5   7       61.44       61.22      6.65 o 
   6   5   7        6.98        2.93      3.36 o 
   7   5   7        2.02        0.75     11.48 o 
  -8   6   7       12.71       12.76      3.13 o 
  -7   6   7        0.11       -0.11      2.62 o 
  -6   6   7        0.69        0.79      1.82 o 
  -5   6   7       11.55        8.63      7.70 o 
  -4   6   7       56.37       61.93      4.40 o 
  -3   6   7       13.34       11.73      1.65 o 
  -2   6   7      252.30      257.26      6.36 o 
  -1   6   7       25.00       27.86      1.88 o 
   0   6   7        1.10        1.65      1.02 o 
   1   6   7      644.43      606.58     11.60 o 
   2   6   7      445.00      441.21     12.10 o 
   3   6   7      799.55      784.64     20.14 o 
   4   6   7       39.04       37.73      5.16 o 
   5   6   7        0.00        0.98      3.01 o 
   6   6   7        5.65       -0.12      3.27 o 
  -8   7   7        0.00        6.40      2.85 o 
  -7   7   7        2.97        5.71      2.48 o 
  -6   7   7       10.62       11.92      2.83 o 
  -5   7   7       32.85       36.04      3.80 o 
  -4   7   7       16.55       14.59      2.61 o 
  -3   7   7       35.27       34.73      3.37 o 
  -2   7   7       55.17       51.87      2.98 o 
  -1   7   7        1.46       -0.53      1.06 o 
   0   7   7       29.02       26.31      2.03 o 
   1   7   7      783.92      780.82     14.54 o 
   2   7   7      367.91      390.30     11.48 o 
   3   7   7        0.43       -2.88      2.88 o 
   4   7   7      117.46      119.57      9.10 o 
   5   7   7       14.45       15.98      9.26 o 
   6   7   7        3.58        7.29      4.39 o 
  -7   8   7        3.22        0.11      2.46 o 
  -6   8   7       37.71       26.99      7.53 o 
  -5   8   7        0.09        2.47      1.99 o 
  -4   8   7        2.38        3.93      1.97 o 
  -3   8   7       85.01       90.91      6.03 o 
  -2   8   7       92.26       97.82      5.45 o 
  -1   8   7       70.55       78.13      3.58 o 
   0   8   7      359.24      360.71      8.59 o 
   1   8   7       84.52       98.49      5.77 o 
   2   8   7       55.01       52.38      5.74 o 
   3   8   7        4.53        1.36      2.71 o 
   4   8   7       74.37       74.10      7.49 o 
   5   8   7        4.50       12.79      4.13 o 
  -7   9   7        1.85        0.90      2.40 o 
  -6   9   7        5.46        9.95      2.92 o 
  -5   9   7       37.21       39.24      4.38 o 
  -4   9   7       85.52       88.67      7.31 o 
  -3   9   7       80.12       99.74      6.61 o 
  -2   9   7       42.03       45.43      4.09 o 
  -1   9   7        0.47       -0.26      1.87 o 
   0   9   7      454.35      457.03     10.39 o 
   1   9   7       12.74       11.19      4.20 o 
   2   9   7        3.78        2.53      2.58 o 
   3   9   7       54.86       63.03     10.13 o 
   4   9   7        9.45        5.81      3.95 o 
   5   9   7        5.20        4.42      4.11 o 
  -6  10   7       25.50       23.85      4.88 o 
  -5  10   7        2.11       -1.07      2.19 o 
  -4  10   7      105.15      117.17      7.16 o 
  -3  10   7      143.26      146.08      7.79 o 
  -2  10   7        4.39        4.74      2.19 o 
  -1  10   7       76.99       84.13      7.34 o 
   0  10   7       21.24       23.02      4.56 o 
   1  10   7       29.66       28.52      4.60 o 
   2  10   7        1.74       -0.22      2.73 o 
   3  10   7        3.22       -1.08      4.42 o 
   4  10   7        1.15        2.40      3.94 o 
  -5  11   7       57.27       61.92      7.62 o 
  -4  11   7       25.10       26.60      3.76 o 
  -3  11   7       31.17       37.39      4.25 o 
  -2  11   7        0.20        0.69      2.37 o 
  -1  11   7        1.14       -1.78      2.21 o 
   0  11   7        1.62        1.26      3.81 o 
   1  11   7        5.55       -0.63      6.47 o 
   2  11   7        1.41        5.91      3.55 o 
   3  11   7        5.88        8.70      4.26 o 
   4  11   7        0.16       -1.12      4.53 o 
  -4  12   7        6.45        3.96      3.76 o 
  -3  12   7        0.61       -1.80      3.61 o 
  -2  12   7        4.69        5.09      2.81 o 
  -1  12   7        1.27        0.34      3.35 o 
   0  12   7        4.49        5.67      3.46 o 
   1  12   7        0.09       -6.61      6.61 o 
   2  12   7        9.66        5.30      7.96 o 
   3  12   7       65.02       90.41      9.21 o 
  -4  13   7        0.12        2.55      5.53 o 
  -3  13   7        1.93        0.11      2.99 o 
  -2  13   7        1.92        3.98      3.61 o 
  -1  13   7        1.07       -0.34      3.18 o 
   2  13   7        0.04        3.86      9.13 o 
  -1  14   7        4.46        9.56      4.98 o 
  -2 -13   8       13.98       13.23      4.07 o 
  -1 -13   8        4.16       10.25      6.43 o 
   0 -13   8       18.44       20.10      4.12 o 
   1 -13   8        0.42        1.17      3.43 o 
   2 -13   8        0.14        6.36      4.52 o 
  -4 -12   8        6.31       16.32      3.88 o 
  -3 -12   8        0.95        0.55      2.95 o 
  -2 -12   8        3.06       10.96      3.39 o 
  -1 -12   8        1.32        0.09      7.57 o 
   0 -12   8        3.14        1.74      3.36 o 
   1 -12   8        0.02       -2.61      2.91 o 
   2 -12   8        8.12       10.42      3.57 o 
   3 -12   8        8.49        5.85      4.17 o 
   4 -12   8       12.05       10.28      5.75 o 
  -6 -11   8       19.89       35.31     11.94 o 
  -5 -11   8        2.20       -0.43      3.87 o 
  -4 -11   8       11.58        5.78      2.99 o 
  -3 -11   8       51.90       50.86      5.39 o 
  -2 -11   8        2.23        4.35      2.84 o 
  -1 -11   8       12.97       11.89      3.32 o 
   0 -11   8       12.33       12.95      3.42 o 
   1 -11   8        0.01        2.35      2.81 o 
   2 -11   8        0.33        1.50      2.72 o 
   3 -11   8       10.84       13.14      2.75 o 
   4 -11   8       13.63        9.03      4.37 o 
  -6 -10   8        0.79        4.22      2.81 o 
  -5 -10   8       13.29       12.04      3.35 o 
  -4 -10   8       42.46       36.37      4.05 o 
  -3 -10   8       99.35       94.83     13.01 o 
  -2 -10   8       25.92       40.01      8.62 o 
  -1 -10   8       97.93      103.19      7.22 o 
   0 -10   8       14.78       13.83      3.04 o 
   1 -10   8        7.86       13.91      3.22 o 
   2 -10   8       91.81       94.20      5.53 o 
   3 -10   8        5.32       10.44      2.40 o 
   4 -10   8        6.05        3.52      3.52 o 
   5 -10   8        0.80        1.05      4.04 o 
  -7  -9   8        0.56        0.16      2.98 o 
  -6  -9   8        2.75        0.10      2.52 o 
  -5  -9   8        0.52        2.68      3.57 o 
  -4  -9   8       66.54       54.58      5.02 o 
  -3  -9   8       16.42       16.65      2.71 o 
  -2  -9   8        1.05        0.49      3.05 o 
  -1  -9   8        0.06       -1.93      1.93 o 
   0  -9   8      572.76      532.36     17.89 o 
   1  -9   8      173.21      164.54      6.95 o 
   2  -9   8        0.35       -1.73      1.73 o 
   3  -9   8        0.03        1.67      2.80 o 
   4  -9   8        0.21        3.10      3.37 o 
   5  -9   8       28.31       30.04      5.26 o 
  -7  -8   8        0.02       -2.23      2.23 o 
  -6  -8   8        7.18        7.32      6.29 o 
  -5  -8   8       17.18       22.84      5.46 o 
  -4  -8   8       42.81       41.06      3.93 o 
  -3  -8   8      138.69      126.26      6.61 o 
  -2  -8   8      507.00      495.16     14.28 o 
  -1  -8   8       52.12       46.99      3.90 o 
   0  -8   8        4.31        8.19      3.74 o 
   1  -8   8      109.35      107.42      5.34 o 
   2  -8   8      288.24      294.24      9.65 o 
   3  -8   8        6.02        7.62      2.28 o 
   4  -8   8      113.88      111.19      8.70 o 
   5  -8   8        7.36       12.96      3.94 o 
   6  -8   8        0.27        2.19      5.40 o 
  -8  -7   8        2.06       -3.12      3.21 o 
  -7  -7   8        0.26        0.22      3.84 o 
  -6  -7   8       40.32       38.12      3.98 o 
  -5  -7   8       67.79       65.10      4.85 o 
  -4  -7   8     1060.01     1047.48     24.65 o 
  -3  -7   8      201.32      192.82      7.97 o 
  -2  -7   8      227.11      206.09      8.02 o 
  -1  -7   8      136.02      125.22      7.20 o 
   0  -7   8        0.62       -0.40      1.33 o 
   1  -7   8        0.26        2.27      1.88 o 
   2  -7   8       89.28       96.45      4.98 o 
   3  -7   8      322.49      323.67     12.61 o 
   4  -7   8       61.58       65.06      6.61 o 
   5  -7   8       10.42       10.30      3.76 o 
   6  -7   8        0.52        2.95      3.45 o 
  -8  -6   8        6.90        9.98      3.70 o 
  -7  -6   8        0.07       -1.90      1.90 o 
  -6  -6   8      223.66      246.37     10.13 o 
  -5  -6   8      150.77      148.76      7.23 o 
  -4  -6   8        0.10        3.11      1.78 o 
  -3  -6   8      171.51      174.29      7.18 o 
  -2  -6   8       16.99       17.32      2.32 o 
  -1  -6   8        7.84       10.07      1.43 o 
   0  -6   8       37.69       29.06      1.99 o 
   1  -6   8      290.18      284.66      8.59 o 
   2  -6   8      515.33      508.76     12.73 o 
   3  -6   8        0.32        0.01      1.36 o 
   4  -6   8        7.03        4.47      3.51 o 
   5  -6   8       48.17       59.86      9.21 o 
   6  -6   8        3.21        7.21      3.65 o 
  -8  -5   8       39.48       41.20      4.94 o 
  -7  -5   8        0.42       -2.39      2.39 o 
  -6  -5   8       18.84       15.61      2.63 o 
  -5  -5   8        0.69        3.78      2.95 o 
  -4  -5   8        0.59        3.49      1.55 o 
  -3  -5   8      104.24       89.26      4.78 o 
  -2  -5   8     1044.77      992.96     18.97 o 
  -1  -5   8       46.80       42.71      2.24 o 
   0  -5   8       14.76       22.70      2.04 o 
   1  -5   8      484.79      469.71      9.48 o 
   2  -5   8        1.28        1.20      1.68 o 
   3  -5   8       28.09       35.62      6.96 o 
   4  -5   8        4.73        5.91      3.02 o 
   5  -5   8        6.06        5.67      3.69 o 
   6  -5   8       55.26       54.12      6.49 o 
   7  -5   8       30.63       34.24      6.17 o 
  -8  -4   8       19.37       17.04      3.44 o 
  -7  -4   8       10.62       12.48      2.71 o 
  -6  -4   8        6.80       11.26      2.58 o 
  -5  -4   8       32.07       32.30      5.50 o 
  -4  -4   8      106.09      105.81      5.28 o 
  -3  -4   8        8.38        7.82      1.59 o 
  -2  -4   8       30.36       39.66      2.00 o 
  -1  -4   8      110.73      131.67      4.80 o 
   0  -4   8      656.15      718.74     12.68 o 
   1  -4   8      160.44      145.27      4.39 o 
   2  -4   8      700.58      730.82     13.19 o 
   3  -4   8       47.71       45.47      4.82 o 
   4  -4   8       31.00       26.30      4.09 o 
   5  -4   8       60.61       71.63      7.08 o 
   6  -4   8       10.71       12.20      6.59 o 
   7  -4   8       93.47       94.64     10.83 o 
  -9  -3   8        0.02       -0.86      2.72 o 
  -8  -3   8        1.40        2.56      3.56 o 
  -7  -3   8       26.61       26.96      3.89 o 
  -6  -3   8       18.47       22.68      4.28 o 
  -5  -3   8       11.70       13.81      2.31 o 
  -4  -3   8        4.84        8.97      1.64 o 
  -3  -3   8       56.81       56.88      2.38 o 
  -2  -3   8     1474.60     1542.28     23.79 o 
  -1  -3   8      395.57      416.95      8.13 o 
   0  -3   8      978.21     1108.82     17.85 o 
   1  -3   8        9.19        7.37      1.00 o 
   2  -3   8        2.06        3.43      0.89 o 
   3  -3   8       65.59       68.74      3.88 o 
   4  -3   8        4.93        4.16      2.35 o 
   5  -3   8       36.44       43.39      5.46 o 
   6  -3   8       93.17       84.72      7.86 o 
   7  -3   8        1.57        2.01      3.64 o 
  -9  -2   8        1.27        0.26      2.76 o 
  -8  -2   8        1.57        0.15      2.63 o 
  -7  -2   8        8.13       12.62      5.28 o 
  -6  -2   8       19.07       16.07      6.57 o 
  -5  -2   8       19.68       20.34      2.82 o 
  -4  -2   8      169.02      166.17      7.63 o 
  -3  -2   8       26.50       28.78      1.71 o 
  -2  -2   8       89.92       99.38      3.08 o 
  -1  -2   8      983.22     1017.29     16.28 o 
   0  -2   8     2433.65     2717.28     39.32 o 
   1  -2   8      100.69      114.20      3.98 o 
   2  -2   8        7.51       11.74      1.31 o 
   3  -2   8       33.20       32.68      2.66 o 
   4  -2   8      102.44      110.67      5.49 o 
   5  -2   8        4.20        3.63      3.13 o 
   6  -2   8        0.07        1.91      2.70 o 
   7  -2   8        0.05       -5.47      5.47 o 
  -9  -1   8        0.57        1.49      3.15 o 
  -8  -1   8        0.27       -1.83      5.83 o 
  -7  -1   8        3.44        5.61      2.17 o 
  -6  -1   8       12.12       13.04      2.72 o 
  -5  -1   8        0.92        1.57      1.64 o 
  -4  -1   8      119.34      124.85      3.98 o 
  -3  -1   8      200.31      194.57      4.91 o 
  -2  -1   8      330.83      354.25      6.96 o 
  -1  -1   8     1104.35     1237.82     19.08 o 
   0  -1   8     1223.32     1318.53     20.30 o 
   1  -1   8      124.60      138.99      3.64 o 
   2  -1   8       79.07       88.46      4.16 o 
   3  -1   8       88.36       82.71      4.38 o 
   4  -1   8        5.97        5.64      2.52 o 
   5  -1   8       33.45       32.84      5.94 o 
   6  -1   8        0.02       -1.99      2.81 o 
   7  -1   8        7.85       13.38      3.96 o 
   8  -1   8        0.77       -0.69      5.30 o 
  -9   0   8        3.42        2.23      2.92 o 
  -8   0   8        6.59        6.62      3.21 o 
  -7   0   8        0.22        0.19      2.09 o 
  -6   0   8       40.00       42.04      3.23 o 
  -5   0   8        0.23        2.49      2.03 o 
  -4   0   8        1.15        1.07      0.96 o 
  -3   0   8      351.42      359.01      7.08 o 
  -2   0   8      873.60      856.67     13.73 o 
  -1   0   8      212.68      219.87      4.85 o 
   0   0   8       54.63       59.34      2.21 o 
   1   0   8        1.61        0.72      0.61 o 
   2   0   8       65.03       57.93      3.35 o 
   3   0   8      120.47      119.75      9.62 o 
   4   0   8      260.44      254.37      9.05 o 
   5   0   8       64.19       58.70      4.56 o 
   6   0   8       77.86       79.66      5.61 o 
   7   0   8       24.84       31.17      5.69 o 
  -9   1   8        5.94        1.35      3.24 o 
  -8   1   8       49.48       47.69      5.13 o 
  -7   1   8       49.63       41.28      3.45 o 
  -6   1   8       73.56       81.87      4.54 o 
  -5   1   8       14.96       21.06      3.36 o 
  -4   1   8      311.12      292.15      7.69 o 
  -3   1   8      131.56      136.60      4.49 o 
  -2   1   8       34.53       35.14      2.02 o 
  -1   1   8       52.74       50.38      2.04 o 
   0   1   8      622.08      672.99     11.35 o 
   1   1   8      199.85      211.93      4.65 o 
   2   1   8      494.08      529.45     12.90 o 
   3   1   8       38.50       40.10      3.34 o 
   4   1   8       34.86       31.97      3.14 o 
   5   1   8      162.91      157.93      7.56 o 
   6   1   8       15.93       12.80      4.00 o 
   7   1   8       30.16       34.26      4.41 o 
  -9   2   8       22.69       25.60      3.48 o 
  -8   2   8       58.47       44.43      5.73 o 
  -7   2   8        4.95        6.77      2.15 o 
  -6   2   8        0.40       -1.63      1.63 o 
  -5   2   8       25.57       28.57      3.49 o 
  -4   2   8       26.01       22.92      1.91 o 
  -3   2   8       48.82       41.78      2.39 o 
  -2   2   8      773.46      773.84     14.60 o 
  -1   2   8     1806.55     1933.95     28.45 o 
   0   2   8     1194.43     1305.33     20.12 o 
   1   2   8       13.58       14.10      1.07 o 
   2   2   8      284.13      283.53      8.54 o 
   3   2   8      128.55      121.67      7.90 o 
   4   2   8       40.06       43.41      3.65 o 
   5   2   8      234.39      246.65      9.75 o 
   6   2   8      123.10      126.02      7.17 o 
   7   2   8        4.17       -3.62      3.62 o 
  -9   3   8        0.29        0.31      3.23 o 
  -8   3   8      102.30       92.49      7.62 o 
  -7   3   8        0.34        7.86      2.29 o 
  -6   3   8        0.62        1.23      1.56 o 
  -5   3   8        9.62        7.36      1.56 o 
  -4   3   8      308.37      297.12      7.99 o 
  -3   3   8        1.29       -0.04      1.19 o 
  -2   3   8     1678.50     1815.95     30.61 o 
  -1   3   8       86.68       86.66      2.92 o 
   0   3   8      468.00      493.44      9.16 o 
   1   3   8      220.45      244.73      5.53 o 
   2   3   8      445.73      466.99     12.12 o 
   3   3   8        1.59        1.48      2.33 o 
   4   3   8       74.61       70.06      4.57 o 
   5   3   8       22.95       27.85      5.07 o 
   6   3   8       22.06       19.85      6.66 o 
   7   3   8        1.35        7.67      3.93 o 
  -9   4   8       16.74       17.81      4.58 o 
  -8   4   8        0.17        4.02      2.59 o 
  -7   4   8        0.71       -2.42      2.42 o 
  -6   4   8        6.27       11.35      2.29 o 
  -5   4   8       16.01       13.53      1.97 o 
  -4   4   8      178.63      171.86      5.83 o 
  -3   4   8      177.49      178.99      5.61 o 
  -2   4   8       84.55       89.10      3.61 o 
  -1   4   8        0.01        1.33      0.85 o 
   0   4   8      716.78      714.12     12.57 o 
   1   4   8        0.13        0.56      0.95 o 
   2   4   8       29.07       34.44      2.83 o 
   3   4   8       76.08       79.46      6.05 o 
   4   4   8        3.69        4.87      2.03 o 
   5   4   8        7.57        8.33      2.45 o 
   6   4   8       15.83       13.91      4.31 o 
   7   4   8        1.61       -0.55      4.13 o 
  -9   5   8        0.16        1.23      4.92 o 
  -8   5   8        1.73        3.23      2.14 o 
  -7   5   8       11.97       10.42      2.45 o 
  -6   5   8       18.31       23.42      3.13 o 
  -5   5   8        2.40        0.90      2.69 o 
  -4   5   8       26.84       28.65      3.39 o 
  -3   5   8      132.57      140.32      6.08 o 
  -2   5   8      204.95      200.44      5.94 o 
  -1   5   8       26.86       28.88      1.89 o 
   0   5   8       54.75       62.27      2.70 o 
   1   5   8       37.22       35.91      2.08 o 
   2   5   8      159.38      161.59      6.46 o 
   3   5   8       23.11       24.37      3.04 o 
   4   5   8        1.02        0.89      1.90 o 
   5   5   8       25.19       31.56      5.22 o 
   6   5   8       19.93       20.59      4.66 o 
  -8   6   8        6.48       11.05      3.16 o 
  -7   6   8        6.74        7.47      4.55 o 
  -6   6   8        4.23        4.33      1.92 o 
  -5   6   8        0.02        1.62      1.74 o 
  -4   6   8        6.29        5.01      3.89 o 
  -3   6   8       10.98       11.65      1.70 o 
  -2   6   8       43.67       39.65      2.57 o 
  -1   6   8        3.50        2.59      1.17 o 
   0   6   8       29.81       29.32      2.00 o 
   1   6   8       65.13       65.82      3.98 o 
   2   6   8      121.14      123.14      8.07 o 
   3   6   8        0.01        1.24      1.75 o 
   4   6   8        3.31        5.70      3.32 o 
   5   6   8       16.81       20.80      6.04 o 
   6   6   8        7.35        4.84      4.26 o 
  -8   7   8        2.32       10.94      3.36 o 
  -7   7   8        3.25        1.92      4.87 o 
  -6   7   8        7.09        4.08      2.33 o 
  -5   7   8        0.01       -1.57      1.78 o 
  -4   7   8        4.69        2.32      1.95 o 
  -3   7   8       63.20       61.38      3.45 o 
  -2   7   8       97.83       99.37      4.27 o 
  -1   7   8        3.14        8.23      1.44 o 
   0   7   8        4.67        6.89      1.71 o 
   1   7   8       91.55      109.14      7.50 o 
   2   7   8      119.19      129.13      6.02 o 
   3   7   8      144.02      126.30      8.98 o 
   4   7   8       85.81       85.27      8.04 o 
   5   7   8        6.71        6.82      4.19 o 
   6   7   8        0.39        2.51      5.38 o 
  -7   8   8        4.85        6.37      3.05 o 
  -6   8   8        0.02        2.50      2.38 o 
  -5   8   8        5.75        6.24      2.18 o 
  -4   8   8       10.56        4.02      2.59 o 
  -3   8   8      217.99      212.33      8.92 o 
  -2   8   8        2.79        3.20      1.53 o 
  -1   8   8       61.66       71.51      3.79 o 
   0   8   8      802.60      829.32     15.63 o 
   1   8   8      356.58      327.97     10.31 o 
   2   8   8      108.92       97.68      5.41 o 
   3   8   8        2.04        1.27      2.89 o 
   4   8   8        7.62       10.30      4.95 o 
   5   8   8        2.70        9.54      4.31 o 
  -7   9   8       10.61        7.54      3.12 o 
  -6   9   8        0.61        5.31      2.77 o 
  -5   9   8        3.49        6.33      2.49 o 
  -4   9   8       10.68        7.25      2.48 o 
  -3   9   8       13.94       16.84      3.01 o 
  -2   9   8      224.38      231.26      9.36 o 
  -1   9   8       14.66       17.54      2.41 o 
   0   9   8       91.47       92.17      4.99 o 
   1   9   8       54.55       56.11      4.23 o 
   2   9   8        9.70       11.25      3.54 o 
   3   9   8       24.19       28.71      8.26 o 
   4   9   8        0.26        7.96      8.80 o 
   5   9   8        6.57        7.49      5.06 o 
  -6  10   8       15.01       17.34      3.86 o 
  -5  10   8       22.41       27.51      5.34 o 
  -4  10   8       34.05       35.53      5.54 o 
  -3  10   8       17.58       14.29      3.13 o 
  -2  10   8      251.37      261.79     10.43 o 
  -1  10   8       29.79       23.69      4.50 o 
   0  10   8        1.38       -1.05      2.89 o 
   1  10   8        9.25       17.45      8.79 o 
   2  10   8        0.79       -0.06      3.03 o 
   3  10   8        2.06       -3.31      3.31 o 
   4  10   8        4.17        7.26     10.02 o 
  -5  11   8        8.78        8.98      3.52 o 
  -4  11   8       11.06        7.85      2.89 o 
  -3  11   8        2.50        2.29      2.25 o 
  -2  11   8       19.88       29.83      4.51 o 
  -1  11   8        0.07       -1.98      1.98 o 
   1  11   8        5.64       16.78      7.87 o 
   2  11   8       27.60       40.09      7.32 o 
   3  11   8       21.93       33.98      5.77 o 
  -4  12   8       16.99       21.74      3.95 o 
  -3  12   8        5.95        9.86      3.10 o 
  -2  12   8        0.35        0.41      2.58 o 
  -1  12   8        4.46        1.00      3.49 o 
   2  12   8        1.37       14.51      8.33 o 
   3  12   8       21.18       25.02      6.71 o 
  -3  13   8        1.55        4.84      3.23 o 
  -2  13   8        0.77       -1.83      3.29 o 
  -1  13   8       15.28       30.06      5.76 o 
  -2 -13   9       25.49       33.05      5.26 o 
  -1 -13   9        0.82       -3.27      3.27 o 
   0 -13   9        7.40        7.73      3.83 o 
   1 -13   9        8.11       15.15      5.07 o 
   2 -13   9        1.77        2.78      4.64 o 
  -4 -12   9       24.29       39.74      5.59 o 
  -3 -12   9        0.12        0.84      2.97 o 
  -2 -12   9       17.18       25.94      8.88 o 
  -1 -12   9        2.27       -1.48      2.71 o 
   0 -12   9       24.22       29.45      8.71 o 
   1 -12   9        0.35        3.72      6.97 o 
   2 -12   9        2.22        4.78      5.97 o 
   3 -12   9        4.68        5.98      4.15 o 
  -5 -11   9       41.15       49.32      4.96 o 
  -4 -11   9       35.90       40.29      4.98 o 
  -3 -11   9        0.58        0.90      2.62 o 
  -2 -11   9        7.92        5.07      2.92 o 
  -1 -11   9        8.53        7.42      3.21 o 
   0 -11   9        1.17        2.72      3.44 o 
   1 -11   9       22.85       23.87      6.01 o 
   2 -11   9       12.73        8.30      3.44 o 
   3 -11   9        3.84        2.45      4.15 o 
   4 -11   9       14.54       17.84      4.85 o 
  -6 -10   9       13.64       16.14      8.90 o 
  -5 -10   9        0.08        0.72      2.42 o 
  -4 -10   9       20.86       24.96      3.65 o 
  -3 -10   9        0.24        0.96      2.13 o 
  -2 -10   9        0.32        0.04      2.11 o 
  -1 -10   9       27.27       29.09      4.05 o 
   0 -10   9      102.67      102.72      7.27 o 
   1 -10   9       22.51       20.38      3.61 o 
   2 -10   9       74.61       83.91      7.19 o 
   3 -10   9        0.43        1.87      2.21 o 
   4 -10   9        2.42        3.35      5.07 o 
   5 -10   9       12.88        5.78      5.67 o 
  -7  -9   9        1.87        3.98      3.52 o 
  -6  -9   9        3.99        8.08      4.07 o 
  -5  -9   9       52.15       56.22      5.03 o 
  -4  -9   9       13.03       19.67      3.07 o 
  -3  -9   9       49.11       56.39      4.55 o 
  -2  -9   9        3.21        4.69      2.76 o 
  -1  -9   9      121.57      124.84      7.63 o 
   0  -9   9       14.91       13.28      3.08 o 
   1  -9   9        4.50        3.31      2.32 o 
   2  -9   9        2.65        3.11      1.86 o 
   3  -9   9      113.97      124.17      6.41 o 
   4  -9   9       36.14       30.91      5.47 o 
   5  -9   9        0.26       -0.82      3.68 o 
  -7  -8   9        3.72        2.37      2.99 o 
  -6  -8   9       10.81        7.86      5.50 o 
  -5  -8   9      168.68      171.74      9.87 o 
  -4  -8   9       25.86       22.13      5.43 o 
  -3  -8   9      131.67      128.66      6.75 o 
  -2  -8   9      187.01      184.61      7.96 o 
  -1  -8   9      166.69      147.94      8.12 o 
   0  -8   9       90.51      104.91      6.68 o 
   1  -8   9       25.37       21.34      2.72 o 
   2  -8   9      275.34      268.49     10.39 o 
   3  -8   9      183.52      175.70     10.92 o 
   4  -8   9       26.99       27.22      4.79 o 
   5  -8   9        0.70        0.25      3.30 o 
  -8  -7   9        2.44       -1.57      3.64 o 
  -7  -7   9       32.92       35.51      4.68 o 
  -6  -7   9       47.28       57.37      5.41 o 
  -5  -7   9      170.67      169.91     11.50 o 
  -4  -7   9       10.39       12.51      2.35 o 
  -3  -7   9      177.00      168.91      7.62 o 
  -2  -7   9        5.91        5.49      2.06 o 
  -1  -7   9       18.85       19.37      2.66 o 
   0  -7   9      711.63      729.56     16.37 o 
   1  -7   9     1263.52     1230.61     26.08 o 
   2  -7   9      169.12      170.33      8.28 o 
   3  -7   9        4.04        5.83      2.79 o 
   4  -7   9       11.71        9.25      3.58 o 
   5  -7   9        0.17       -3.25      3.25 o 
   6  -7   9        6.83       12.17      4.52 o 
  -8  -6   9        1.62        6.57      3.58 o 
  -7  -6   9       10.59       25.02      8.30 o 
  -6  -6   9       11.98       12.56      2.84 o 
  -5  -6   9      234.15      259.43     10.03 o 
  -4  -6   9       34.79       29.10      3.07 o 
  -3  -6   9       28.58       29.16      3.08 o 
  -2  -6   9       93.66       91.22      4.93 o 
  -1  -6   9      189.75      181.92      6.48 o 
   0  -6   9      941.01      912.00     16.22 o 
   1  -6   9        2.56        1.98      1.86 o 
   2  -6   9       11.01       17.48      2.19 o 
   3  -6   9        0.09        1.50      2.70 o 
   4  -6   9       22.62       18.85      4.18 o 
   5  -6   9        4.83        6.07      5.43 o 
   6  -6   9        5.60        3.60      4.44 o 
  -8  -5   9        1.20       -1.04      3.34 o 
  -7  -5   9      139.53      144.13      9.23 o 
  -6  -5   9        6.35        6.19      3.48 o 
  -5  -5   9       63.20       62.45      4.50 o 
  -4  -5   9        0.76        1.17      2.48 o 
  -3  -5   9       45.23       45.94      3.52 o 
  -2  -5   9       25.36       30.65      2.01 o 
  -1  -5   9      125.67      128.87      4.15 o 
   0  -5   9       36.95       48.25      2.48 o 
   1  -5   9        0.92        0.42      0.94 o 
   2  -5   9       54.54       60.96      3.50 o 
   3  -5   9        0.21        0.99      2.20 o 
   4  -5   9        1.37       -2.37      6.50 o 
   5  -5   9       22.73       22.51      4.47 o 
   6  -5   9        0.14       -2.33      5.97 o 
  -9  -4   9        4.86        7.30      3.66 o 
  -8  -4   9        5.64        6.93      2.75 o 
  -7  -4   9       80.15       85.69      6.64 o 
  -6  -4   9      116.16      121.68      7.49 o 
  -5  -4   9       16.63       18.38      2.72 o 
  -4  -4   9        1.31        0.49      2.71 o 
  -3  -4   9      147.17      145.93      8.31 o 
  -2  -4   9        0.95        1.87      1.77 o 
  -1  -4   9       16.33       19.44      1.56 o 
   0  -4   9      120.16      119.17      3.83 o 
   1  -4   9        0.92        0.26      0.85 o 
   2  -4   9       13.27       12.37      1.37 o 
   3  -4   9        6.29        3.15      2.28 o 
   4  -4   9       33.11       37.20      4.91 o 
   5  -4   9      159.43      160.92     10.83 o 
   6  -4   9       89.63       96.63      8.81 o 
   7  -4   9       25.29       14.39      5.52 o 
  -9  -3   9       18.85       28.49      5.21 o 
  -8  -3   9       22.72       27.70      4.24 o 
  -7  -3   9        0.42       -0.55      3.64 o 
  -6  -3   9       16.23       16.04      2.86 o 
  -5  -3   9        3.42       -1.03      6.61 o 
  -4  -3   9        5.14        1.69      1.34 o 
  -3  -3   9      188.11      197.33      5.10 o 
  -2  -3   9        6.41        8.70      1.27 o 
  -1  -3   9       61.58       75.46      2.85 o 
   0  -3   9       16.50       14.90      1.29 o 
   1  -3   9       65.79       79.76      2.93 o 
   2  -3   9        8.29        8.49      1.58 o 
   3  -3   9        2.56        0.66      1.40 o 
   4  -3   9      161.86      153.81      9.72 o 
   5  -3   9      114.44      113.35      8.65 o 
   6  -3   9        2.67       -2.53      6.00 o 
   7  -3   9       14.97       14.98      5.23 o 
  -9  -2   9        1.61        2.08      2.95 o 
  -8  -2   9       18.76       19.69      3.65 o 
  -7  -2   9        4.50        4.82      4.04 o 
  -6  -2   9        9.98       19.95      4.60 o 
  -5  -2   9      103.86      104.47      6.46 o 
  -4  -2   9      119.79      138.85      4.84 o 
  -3  -2   9     1197.95     1253.58     20.07 o 
  -2  -2   9      218.66      214.94      5.16 o 
  -1  -2   9      110.52      113.80      3.48 o 
   0  -2   9       10.23        8.37      1.04 o 
   1  -2   9        8.17       11.78      1.15 o 
   2  -2   9       23.05       25.48      3.53 o 
   3  -2   9       11.07       10.06      1.87 o 
   4  -2   9       74.71       74.98      4.58 o 
   5  -2   9        3.32       -3.04      6.26 o 
   6  -2   9        0.70        0.95      2.84 o 
   7  -2   9        8.01        6.16      4.19 o 
  -9  -1   9        0.17        2.16      5.87 o 
  -8  -1   9        4.26        0.38      2.74 o 
  -7  -1   9        0.19        1.58      2.00 o 
  -6  -1   9       32.73       31.09      5.48 o 
  -5  -1   9      212.55      234.87     12.32 o 
  -4  -1   9       11.97        9.82      1.47 o 
  -3  -1   9       39.97       39.84      2.31 o 
  -2  -1   9      155.63      168.18      4.31 o 
  -1  -1   9      491.79      513.86      9.41 o 
   0  -1   9      716.10      730.28     12.71 o 
   1  -1   9       35.19       32.57      1.68 o 
   2  -1   9       38.71       37.55      2.82 o 
   3  -1   9      128.91      130.19      8.13 o 
   4  -1   9        3.16        6.00      2.47 o 
   5  -1   9        1.46        0.06      2.08 o 
   6  -1   9        2.67       -0.02      3.42 o 
   7  -1   9        1.48        4.54      6.30 o 
  -9   0   9        6.01        4.16      2.99 o 
  -8   0   9        5.86        5.38      2.85 o 
  -7   0   9       35.38       44.03      4.82 o 
  -6   0   9        0.09        0.75      1.63 o 
  -5   0   9       99.34       90.46      7.07 o 
  -4   0   9       11.98        8.15      1.44 o 
  -3   0   9        6.05        7.83      2.34 o 
  -2   0   9      441.96      436.25      8.16 o 
  -1   0   9        0.07        2.66      0.76 o 
   0   0   9      116.08      118.77      3.44 o 
   1   0   9        6.76        7.05      0.94 o 
   2   0   9      323.50      316.45      9.17 o 
   3   0   9        6.21        7.85      2.45 o 
   4   0   9       16.68       19.46      3.80 o 
   5   0   9       93.38       90.74      5.66 o 
   6   0   9       29.95       30.59      3.45 o 
   7   0   9       10.26       20.84      5.12 o 
  -9   1   9       25.95       25.26      4.78 o 
  -8   1   9       12.12       13.63      6.46 o 
  -7   1   9       15.05       17.06      4.68 o 
  -6   1   9       23.61       25.64      2.67 o 
  -5   1   9      102.80      115.01      4.78 o 
  -4   1   9       29.11       24.76      2.06 o 
  -3   1   9        8.94       12.41      1.47 o 
  -2   1   9       55.17       50.50      2.48 o 
  -1   1   9       81.35       86.97      2.86 o 
   0   1   9       29.58       41.91      1.90 o 
   1   1   9        6.74        6.07      1.24 o 
   2   1   9       35.56       30.63      2.60 o 
   3   1   9        0.10       -0.49      2.68 o 
   4   1   9       46.17       47.32      3.96 o 
   5   1   9      228.30      229.39      9.44 o 
   6   1   9       13.56       13.10      3.69 o 
   7   1   9        0.82       10.25      4.26 o 
  -9   2   9       14.87       13.60      4.32 o 
  -8   2   9       40.75       38.07      5.41 o 
  -7   2   9       18.23       19.60      2.68 o 
  -6   2   9       51.34       57.19      3.85 o 
  -5   2   9       20.43       21.31      2.24 o 
  -4   2   9       87.82       93.23      4.00 o 
  -3   2   9       20.71       21.15      1.85 o 
  -2   2   9       99.21       91.83      3.51 o 
  -1   2   9       49.24       58.94      2.32 o 
   0   2   9       21.55       23.44      1.49 o 
   1   2   9        1.19        2.97      1.11 o 
   2   2   9      103.91      111.70      5.10 o 
   3   2   9       94.84       84.04      6.32 o 
   4   2   9      539.37      530.90     15.01 o 
   5   2   9      312.78      321.65     11.67 o 
   6   2   9       46.82       43.11      4.42 o 
   7   2   9        9.93        7.22     16.52 o 
  -9   3   9        0.40       -2.83      3.26 o 
  -8   3   9        0.00        0.06      2.23 o 
  -7   3   9        2.42       -1.01      4.07 o 
  -6   3   9        0.72        4.05      1.79 o 
  -5   3   9        1.55        3.62      1.38 o 
  -4   3   9        0.27        2.78      1.24 o 
  -3   3   9      200.71      185.80      5.75 o 
  -2   3   9        0.39        1.68      0.96 o 
  -1   3   9      130.75      159.79      4.29 o 
   0   3   9      151.78      141.37      3.99 o 
   1   3   9       19.78       17.86      2.05 o 
   2   3   9      173.64      160.65      6.36 o 
   3   3   9      136.48      118.45      5.77 o 
   4   3   9       19.31       25.06      3.04 o 
   5   3   9      106.60       99.15      8.45 o 
   6   3   9        5.68        4.39      3.60 o 
   7   3   9        9.87       13.28      5.53 o 
  -8   4   9        4.40        5.15      2.52 o 
  -7   4   9        1.40        6.82      2.22 o 
  -6   4   9        0.02       -2.11      2.11 o 
  -5   4   9       15.06       12.78      2.31 o 
  -4   4   9       11.43       11.64      1.73 o 
  -3   4   9      208.96      208.62      6.36 o 
  -2   4   9      148.38      148.77      4.96 o 
  -1   4   9       24.09       23.04      1.63 o 
   0   4   9       32.71       31.06      1.88 o 
   1   4   9       77.95       74.64      4.96 o 
   2   4   9        9.12        9.83      1.79 o 
   3   4   9        0.01       -0.47      1.59 o 
   4   4   9        1.43        0.24      3.22 o 
   5   4   9        1.43       -1.06      3.65 o 
   6   4   9       19.94       22.95      4.95 o 
   7   4   9        0.12        5.55      5.75 o 
  -9   5   9        1.03       -1.06      4.67 o 
  -8   5   9        0.01       -4.90      5.31 o 
  -7   5   9        0.23        2.20      2.05 o 
  -6   5   9       48.42       55.98      4.64 o 
  -5   5   9        1.14        2.36      1.55 o 
  -4   5   9      400.26      384.56     10.01 o 
  -3   5   9      169.42      161.75      5.55 o 
  -2   5   9       46.89       40.01      2.94 o 
  -1   5   9        0.64        1.08      1.01 o 
   0   5   9       59.30       74.93      3.06 o 
   1   5   9        6.40       11.81      2.65 o 
   2   5   9       29.96       32.29      4.73 o 
   3   5   9      118.27      113.46      5.87 o 
   4   5   9       21.76       16.84      2.85 o 
   5   5   9        4.78       10.27      8.90 o 
   6   5   9        1.87        6.86      3.86 o 
  -8   6   9        1.09       -0.18      2.62 o 
  -7   6   9        0.04        3.47      2.23 o 
  -6   6   9       29.89       23.81      3.27 o 
  -5   6   9       41.83       38.42      5.40 o 
  -4   6   9       41.69       50.02      3.22 o 
  -3   6   9       50.13       50.99      3.09 o 
  -2   6   9       87.23       84.38      3.86 o 
  -1   6   9      110.19      124.33      4.69 o 
   0   6   9       28.60       30.53      2.19 o 
   1   6   9       77.52       74.65      4.81 o 
   2   6   9        0.87       -1.63      1.63 o 
   3   6   9       82.72       73.27      4.85 o 
   4   6   9       11.36        4.57      3.70 o 
   5   6   9       13.87       18.68      4.19 o 
   6   6   9        0.20       -2.08      4.85 o 
  -8   7   9        3.25        6.70      5.07 o 
  -7   7   9        6.60        1.86      4.74 o 
  -6   7   9        0.65        4.54      2.48 o 
  -5   7   9        3.86        2.12      1.96 o 
  -4   7   9        2.88        2.79      1.97 o 
  -3   7   9       45.77       46.19      3.11 o 
  -2   7   9        1.23        4.37      1.37 o 
  -1   7   9      377.63      380.57      9.63 o 
   0   7   9      432.28      443.22      9.86 o 
   1   7   9      661.83      650.70     16.19 o 
   2   7   9        7.71       10.04      2.18 o 
   3   7   9        0.00       -2.23      2.33 o 
   4   7   9        1.40        5.50      3.81 o 
   5   7   9       10.27       13.67      4.51 o 
  -7   8   9        0.20        0.78      2.61 o 
  -6   8   9        0.14       -0.37      3.05 o 
  -5   8   9        3.93        5.89      2.42 o 
  -4   8   9       11.22       13.40      2.67 o 
  -3   8   9        0.03        0.19      5.44 o 
  -2   8   9      140.57      149.83      7.16 o 
  -1   8   9      605.62      580.64     13.32 o 
   0   8   9        7.76       11.38      2.05 o 
   1   8   9        0.87        4.56      2.12 o 
   2   8   9      186.87      163.34      7.25 o 
   3   8   9        4.31        4.32      3.37 o 
   4   8   9        0.20        4.63      5.77 o 
   5   8   9       13.48       14.69     10.69 o 
  -6   9   9        7.16        9.30      9.22 o 
  -5   9   9       33.64       39.35      4.28 o 
  -4   9   9       24.59       14.08      2.99 o 
  -3   9   9      101.41      106.69      6.42 o 
  -2   9   9        0.04       -2.24      2.24 o 
  -1   9   9       26.33       27.36      2.75 o 
   0   9   9        6.31        5.88      2.43 o 
   1   9   9       18.54       25.68      3.20 o 
   2   9   9       32.13       34.66      5.21 o 
   3   9   9        4.55        9.28     15.93 o 
   4   9   9        0.00       -3.76      6.10 o 
  -6  10   9       31.51       33.66      9.48 o 
  -5  10   9       38.65       40.47      4.58 o 
  -4  10   9        0.96        2.43      2.82 o 
  -3  10   9        5.08        9.49      2.64 o 
  -2  10   9      127.53      118.31      6.80 o 
  -1  10   9        0.01       -2.39      2.39 o 
   0  10   9        1.51       -0.96      3.38 o 
   1  10   9       28.27       35.31      6.21 o 
   2  10   9       17.91       19.18      7.56 o 
   3  10   9       17.20       15.77      4.80 o 
   4  10   9        5.49        1.31      3.83 o 
  -5  11   9       41.63       52.04      5.42 o 
  -4  11   9        4.46        5.38      2.61 o 
  -3  11   9       12.28       17.58      3.49 o 
  -2  11   9        4.38       -1.26      5.80 o 
  -1  11   9       21.64       26.61      5.67 o 
   1  11   9       16.55       27.29      5.47 o 
   2  11   9        3.23        0.14      4.27 o 
   3  11   9        3.51        0.00      4.43 o 
  -4  12   9        0.27       -2.06      2.60 o 
  -3  12   9        6.69        5.70      3.17 o 
  -2  12   9        4.98        9.06      3.95 o 
  -3  13   9        0.27        5.38      5.35 o 
  -2  13   9        0.65       -0.63      4.29 o 
  -1 -13  10       29.65       40.66     10.91 o 
   0 -13  10        0.45        7.76      4.69 o 
   1 -13  10       31.92       36.60      7.04 o 
  -4 -12  10        1.93       29.54      9.91 o 
  -3 -12  10       24.05       32.56      5.15 o 
  -2 -12  10       20.49       21.13      4.26 o 
  -1 -12  10        0.00       -0.02      4.91 o 
   0 -12  10        5.53        5.14      3.09 o 
   1 -12  10        2.12       -3.26      4.32 o 
   2 -12  10       25.25       31.10      5.30 o 
  -5 -11  10        4.73        9.65      3.21 o 
  -4 -11  10        0.58       -1.04      3.46 o 
  -3 -11  10        0.75        1.54      5.90 o 
  -2 -11  10       42.98       50.49      5.66 o 
  -1 -11  10        0.21        0.93      2.51 o 
   0 -11  10        1.17        3.26      3.48 o 
   1 -11  10        8.28        9.81      3.11 o 
   2 -11  10        5.59        5.46      3.34 o 
   3 -11  10        7.77        2.46      6.53 o 
   4 -11  10       20.59       30.98      7.19 o 
  -6 -10  10       11.44        9.12      3.19 o 
  -5 -10  10       32.00       27.81      3.89 o 
  -4 -10  10       16.30       17.95      3.06 o 
  -3 -10  10       33.08       32.04      4.33 o 
  -2 -10  10        0.86       -0.01      2.54 o 
  -1 -10  10       36.72       34.64      4.44 o 
   0 -10  10        1.57       -2.18      4.24 o 
   1 -10  10        8.17        7.00      2.89 o 
   2 -10  10        4.27        6.91      6.87 o 
   3 -10  10        5.76        9.13      3.68 o 
   4 -10  10        0.07        5.04      4.19 o 
  -6  -9  10       13.15       17.41      3.72 o 
  -5  -9  10       31.47       30.62      4.68 o 
  -4  -9  10       12.09       13.71      2.91 o 
  -3  -9  10       13.08       10.25      2.72 o 
  -2  -9  10       12.71       14.51      4.04 o 
  -1  -9  10        0.71       -0.97      3.16 o 
   0  -9  10       38.02       46.43      4.90 o 
   1  -9  10        4.91        8.02      2.80 o 
   2  -9  10        0.19        1.88      2.09 o 
   3  -9  10       31.45       27.92      5.17 o 
   4  -9  10       33.66       32.12      5.49 o 
   5  -9  10        0.22        4.79      4.68 o 
  -7  -8  10        2.46        7.10      3.06 o 
  -6  -8  10       42.96       50.18      5.26 o 
  -5  -8  10        0.27       -0.84      2.01 o 
  -4  -8  10       10.48        6.46      2.68 o 
  -3  -8  10        6.40        4.09      2.86 o 
  -2  -8  10      312.89      320.34     16.74 o 
  -1  -8  10      500.14      479.54     16.40 o 
   0  -8  10      167.13      170.48      8.75 o 
   1  -8  10      135.37      129.88      6.09 o 
   2  -8  10       21.40       21.85      2.88 o 
   3  -8  10       40.31       34.47      4.95 o 
   4  -8  10        0.68        6.76      3.48 o 
   5  -8  10        0.03       -4.09      5.27 o 
  -7  -7  10        7.41        5.71      2.82 o 
  -6  -7  10       29.16       31.51      4.36 o 
  -5  -7  10      121.73      118.10      6.70 o 
  -4  -7  10      146.89      139.54      7.63 o 
  -3  -7  10      373.87      365.76     11.90 o 
  -2  -7  10       59.52       65.05      4.49 o 
  -1  -7  10      114.53      100.48      7.43 o 
   0  -7  10      457.79      476.15     12.35 o 
   1  -7  10       17.03       17.26      2.43 o 
   2  -7  10      223.00      215.14      7.92 o 
   3  -7  10        0.80        0.41      5.00 o 
   4  -7  10        2.31        4.46      3.17 o 
   5  -7  10        4.90        1.76      3.87 o 
  -8  -6  10       23.57       25.69      5.10 o 
  -7  -6  10       77.81       87.78     13.38 o 
  -6  -6  10      316.08      326.43     30.44 o 
  -5  -6  10       40.32       39.09      4.32 o 
  -4  -6  10      178.38      186.18      7.88 o 
  -3  -6  10      215.63      221.29      8.45 o 
  -2  -6  10      174.30      157.41     12.96 o 
  -1  -6  10        0.00        0.93      1.86 o 
   0  -6  10      459.36      441.91      9.66 o 
   1  -6  10      342.04      325.55      9.48 o 
   2  -6  10       35.13       36.13      3.02 o 
   3  -6  10       65.28       60.35      6.09 o 
   4  -6  10       14.99        8.48      3.60 o 
   5  -6  10        9.11        6.82      4.85 o 
   6  -6  10        5.47        2.06      4.37 o 
  -8  -5  10      101.67      127.25     12.91 o 
  -7  -5  10        1.14        3.88      2.35 o 
  -6  -5  10        3.80        6.05      2.30 o 
  -5  -5  10      197.67      210.04     16.81 o 
  -4  -5  10       33.51       35.44      3.94 o 
  -3  -5  10       28.44       29.40      3.86 o 
  -2  -5  10       91.59       98.00      3.66 o 
  -1  -5  10       54.33       57.21      3.41 o 
   0  -5  10       12.94       11.94      2.23 o 
   1  -5  10       16.46       19.34      1.73 o 
   2  -5  10        9.59       10.09      5.51 o 
   3  -5  10       65.27       69.18      9.27 o 
   4  -5  10       14.82       18.44      3.96 o 
   5  -5  10      208.64      205.02     12.74 o 
   6  -5  10        7.39        2.62      3.63 o 
  -8  -4  10        3.99        0.46      2.13 o 
  -7  -4  10       29.78       28.45      3.79 o 
  -6  -4  10        0.32        0.34      3.12 o 
  -5  -4  10       16.09       17.64      3.55 o 
  -4  -4  10       76.62       82.27      4.80 o 
  -3  -4  10        7.15        7.02      1.57 o 
  -2  -4  10      114.77      120.02      3.95 o 
  -1  -4  10      560.59      550.56     10.72 o 
   0  -4  10       61.39       68.32      2.95 o 
   1  -4  10        0.01        0.48      0.88 o 
   2  -4  10       15.23       19.00      2.25 o 
   3  -4  10      206.10      211.13     11.29 o 
   4  -4  10      164.48      162.74     10.50 o 
   5  -4  10       26.29       22.98      7.88 o 
   6  -4  10       14.85        8.03      5.97 o 
  -9  -3  10        3.80        2.20      2.86 o 
  -8  -3  10       20.92       22.14      4.00 o 
  -7  -3  10        8.58       12.21      2.98 o 
  -6  -3  10       39.76       41.60      5.10 o 
  -5  -3  10       27.59       26.59      3.39 o 
  -4  -3  10       80.31       63.24      7.53 o 
  -3  -3  10       30.36       36.01      2.08 o 
  -2  -3  10       13.09       13.34      1.34 o 
  -1  -3  10      146.00      141.04      4.23 o 
   0  -3  10      204.29      210.38      5.84 o 
   1  -3  10       48.98       53.31      2.45 o 
   2  -3  10      143.02      144.48      5.89 o 
   3  -3  10      153.03      150.45      6.42 o 
   4  -3  10        6.09        7.06      3.00 o 
   5  -3  10      269.17      265.80     14.33 o 
   6  -3  10       16.32       17.70      6.17 o 
  -9  -2  10        0.07       -1.01      6.54 o 
  -8  -2  10        1.14        1.27      2.60 o 
  -7  -2  10        0.02       -0.42      3.91 o 
  -6  -2  10        5.49        2.09      1.94 o 
  -5  -2  10       51.46       55.44     15.72 o 
  -4  -2  10      188.26      196.79      6.03 o 
  -3  -2  10        0.86        5.86      1.50 o 
  -2  -2  10       75.45       95.48      3.29 o 
  -1  -2  10      101.26      102.97      3.44 o 
   0  -2  10       78.73       77.71      2.92 o 
   1  -2  10       66.79       67.20      2.68 o 
   2  -2  10       12.10       11.27      1.72 o 
   3  -2  10      209.01      201.73      7.61 o 
   4  -2  10      115.20      112.96      5.88 o 
   5  -2  10       79.71       75.63     12.88 o 
   6  -2  10       20.38       19.47      4.52 o 
   7  -2  10        0.39       -3.52      4.52 o 
  -9  -1  10        0.19        6.24      3.56 o 
  -8  -1  10        2.02       -3.19      7.96 o 
  -7  -1  10        5.43        5.08      5.30 o 
  -6  -1  10       28.85       27.40      3.93 o 
  -5  -1  10        0.25        3.06      1.33 o 
  -4  -1  10      103.75      110.25      4.75 o 
  -3  -1  10      191.56      189.23      8.56 o 
  -2  -1  10     1063.08     1139.57     18.29 o 
  -1  -1  10      143.43      169.71      4.51 o 
   0  -1  10       50.25       53.49      2.34 o 
   1  -1  10        5.52        7.36      1.49 o 
   2  -1  10       15.63       18.24      2.09 o 
   3  -1  10       34.40       36.36      3.21 o 
   4  -1  10       31.80       42.93      3.70 o 
   5  -1  10       15.27       14.58      2.72 o 
   6  -1  10        2.94        1.56      9.09 o 
   7  -1  10        2.50        1.26      4.18 o 
  -9   0  10        3.71        0.91      3.19 o 
  -8   0  10        5.06        8.51      2.74 o 
  -7   0  10        2.06       -1.81      7.19 o 
  -6   0  10      103.25      102.57      5.10 o 
  -5   0  10       39.59       39.23      3.39 o 
  -4   0  10      207.14      211.85      5.97 o 
  -3   0  10       36.72       36.12      2.32 o 
  -2   0  10       11.20       13.07      1.40 o 
  -1   0  10        4.69        5.95      1.47 o 
   0   0  10      226.99      253.61      5.79 o 
   1   0  10      506.08      504.28     12.54 o 
   2   0  10      198.40      189.85      6.96 o 
   3   0  10       12.16       12.46      1.94 o 
   4   0  10       26.48       22.97      3.01 o 
   5   0  10        1.06        1.95      2.09 o 
   6   0  10       14.70       16.12      4.45 o 
   7   0  10        7.09        5.41      5.04 o 
  -9   1  10        1.17       -1.32      3.32 o 
  -8   1  10       16.72       16.64      5.31 o 
  -7   1  10        7.49        8.71      2.47 o 
  -6   1  10        0.04        0.17      1.54 o 
  -5   1  10       31.50       28.68      2.41 o 
  -4   1  10       35.02       37.61      2.77 o 
  -3   1  10       14.97       15.01      1.58 o 
  -2   1  10       12.41       13.75      1.45 o 
  -1   1  10       55.15       44.82      2.12 o 
   0   1  10        2.24        2.31      0.81 o 
   1   1  10       31.37       34.04      2.58 o 
   2   1  10      163.38      153.25      6.19 o 
   3   1  10      674.32      688.64     17.20 o 
   4   1  10      565.58      574.09     16.05 o 
   5   1  10        3.78       -1.14      2.30 o 
   6   1  10        8.44       12.42      2.95 o 
   7   1  10       15.82       11.20      5.87 o 
  -9   2  10        3.94        5.95      3.66 o 
  -8   2  10        6.18        5.70      2.78 o 
  -7   2  10        0.80        0.88      1.69 o 
  -6   2  10       14.29       13.05      2.26 o 
  -5   2  10       10.35       14.39      1.87 o 
  -4   2  10        0.07       -0.08      1.10 o 
  -3   2  10        4.58        3.68      1.13 o 
  -2   2  10      218.90      221.36      6.15 o 
  -1   2  10       45.28       45.73      2.18 o 
   0   2  10       78.05       74.28      2.93 o 
   1   2  10       83.77       83.86      4.19 o 
   2   2  10      286.35      278.71      8.94 o 
   3   2  10      117.63      127.13      6.12 o 
   4   2  10        0.02        3.34      1.95 o 
   5   2  10       41.94       42.09      4.11 o 
   6   2  10       38.72       40.32      4.50 o 
   7   2  10        3.99       -2.09      4.72 o 
  -8   3  10        1.69       -0.89      2.33 o 
  -7   3  10        4.41        7.33      2.14 o 
  -6   3  10        7.69        6.93      1.87 o 
  -5   3  10       11.30       13.59      1.98 o 
  -4   3  10       90.06       92.15      4.20 o 
  -3   3  10      342.94      334.19      8.56 o 
  -2   3  10      206.94      216.15      9.75 o 
  -1   3  10       50.43       48.93      3.11 o 
   0   3  10        2.96        3.75      0.93 o 
   1   3  10      264.23      237.15     10.11 o 
   2   3  10        0.08        0.89      1.45 o 
   3   3  10      306.80      297.33     10.07 o 
   4   3  10      112.00      104.81      6.00 o 
   5   3  10        1.35       -2.75      2.75 o 
   6   3  10        4.07       12.37      3.79 o 
   7   3  10        6.10        8.93      4.98 o 
  -8   4  10        1.68       10.05      2.86 o 
  -7   4  10        0.00        0.52      2.16 o 
  -6   4  10       64.83       68.70      4.32 o 
  -5   4  10        2.01        0.82      2.16 o 
  -4   4  10      429.56      417.02     10.52 o 
  -3   4  10       10.63       10.65      1.70 o 
  -2   4  10       19.34       15.35      1.61 o 
  -1   4  10       11.64       14.66      1.66 o 
   0   4  10      121.47      126.54      4.06 o 
   1   4  10        4.38        3.50      1.66 o 
   2   4  10        8.49        9.36      2.60 o 
   3   4  10      173.15      185.25      7.75 o 
   4   4  10        0.30       -0.40      2.39 o 
   5   4  10        1.91        6.17      4.05 o 
   6   4  10       15.64       13.28      4.48 o 
  -8   5  10        0.65        3.97      4.87 o 
  -7   5  10        0.09        0.82      1.99 o 
  -6   5  10       31.40       25.67      3.42 o 
  -5   5  10       50.38       53.72      3.74 o 
  -4   5  10       15.20       14.24      1.99 o 
  -3   5  10       18.49       20.60      2.08 o 
  -2   5  10      251.84      229.22      6.75 o 
  -1   5  10       20.96       17.22      1.78 o 
   0   5  10        0.20        0.38      1.03 o 
   1   5  10      225.47      238.36      8.19 o 
   2   5  10        0.01        1.86      1.52 o 
   3   5  10        3.36        2.44      2.55 o 
   4   5  10        0.66        2.39      2.47 o 
   5   5  10        1.08        3.45      9.39 o 
   6   5  10        0.92        6.50      4.48 o 
  -8   6  10        9.87        8.56      3.11 o 
  -7   6  10       10.30       13.64      4.82 o 
  -6   6  10       27.01       28.49      3.50 o 
  -5   6  10       86.90       91.07      5.80 o 
  -4   6  10       52.96       50.24      3.38 o 
  -3   6  10        0.25        1.41      1.23 o 
  -2   6  10       47.13       49.06      3.07 o 
  -1   6  10       21.59       20.99      2.09 o 
   0   6  10       46.35       52.58      4.11 o 
   1   6  10      109.47       98.42      6.70 o 
   2   6  10       29.84       29.11      3.14 o 
   3   6  10       10.28        9.12      2.66 o 
   4   6  10        5.86        0.11      5.14 o 
   5   6  10        6.42        8.21      4.41 o 
  -7   7  10        3.52       -0.66      2.43 o 
  -6   7  10        0.09        1.18      4.04 o 
  -5   7  10       37.19       35.55      3.88 o 
  -4   7  10        0.19        0.02      1.84 o 
  -3   7  10        4.58        3.13      1.52 o 
  -2   7  10       13.42       14.64      2.04 o 
  -1   7  10       96.08       87.51      4.20 o 
   0   7  10       29.66       33.50      5.77 o 
   1   7  10       32.60       35.29      4.92 o 
   2   7  10       25.25       28.85      3.23 o 
   3   7  10       47.20       44.14      6.39 o 
   4   7  10       32.82       46.25      6.15 o 
   5   7  10        0.35       -3.34      3.34 o 
  -7   8  10        0.87       -0.42      2.72 o 
  -6   8  10        0.02       -1.56      4.87 o 
  -5   8  10        0.01       -1.67      1.67 o 
  -4   8  10        1.39        0.56      4.02 o 
  -3   8  10        7.58        8.93      2.43 o 
  -2   8  10       25.91       27.96      2.83 o 
  -1   8  10       58.06       62.33      3.80 o 
   0   8  10        0.12        1.00      2.42 o 
   1   8  10       98.18       76.46      6.16 o 
   2   8  10        3.39       -0.37      1.91 o 
   3   8  10       12.14       14.79      4.23 o 
   4   8  10        1.62        4.99      3.61 o 
   5   8  10       14.33       12.80      9.76 o 
  -6   9  10       13.14       18.65      3.59 o 
  -5   9  10       22.54       20.05      3.33 o 
  -4   9  10       33.11       35.09      4.05 o 
  -3   9  10       34.96       45.02      8.28 o 
  -2   9  10      304.55      324.08     11.75 o 
  -1   9  10      117.68      108.62      5.10 o 
   0   9  10       13.01       12.18      2.95 o 
   1   9  10       10.27       13.70      2.77 o 
   2   9  10        6.19        5.40      3.22 o 
   3   9  10        2.56        4.81      9.65 o 
   4   9  10        5.80       16.34      5.10 o 
  -5  10  10        0.69        0.50      5.24 o 
  -4  10  10      112.98      119.70      7.56 o 
  -3  10  10        8.77        9.05      3.42 o 
  -2  10  10        1.90       -2.03      2.75 o 
  -1  10  10        0.15       -0.15      2.30 o 
   0  10  10       12.93       13.97      3.04 o 
   1  10  10       13.87       10.14      4.24 o 
   2  10  10        6.31       16.06      4.95 o 
   3  10  10        0.00        4.91      4.38 o 
   4  10  10        1.03        5.12      9.79 o 
  -5  11  10        0.05       -0.14      3.72 o 
  -4  11  10       38.68       44.33      4.90 o 
  -3  11  10        0.11        4.21      3.11 o 
  -2  11  10        1.55        6.51      4.51 o 
  -1  11  10       29.03       39.23      6.27 o 
   1  11  10        0.10        0.09      4.09 o 
   2  11  10        0.32        9.79      4.72 o 
  -4  12  10        2.11       -1.89      4.09 o 
  -3  12  10        1.19       -2.49      2.49 o 
  -2  12  10        0.25       -0.63      2.72 o 
  -2  13  10        0.82       -4.07      4.07 o 
  -4 -12  11        3.15        3.52      9.02 o 
  -3 -12  11        5.66        6.40      4.55 o 
  -2 -12  11       10.25       14.89      4.13 o 
  -1 -12  11        2.59        4.26      3.31 o 
   0 -12  11        0.39        4.60      3.63 o 
   1 -12  11       19.50       17.98      4.51 o 
   2 -12  11        4.88       12.51      4.84 o 
  -5 -11  11        1.27       -8.27      8.27 o 
  -4 -11  11       12.80        7.47      6.31 o 
  -3 -11  11        9.09       10.59      3.55 o 
  -2 -11  11       50.06       64.78      6.47 o 
  -1 -11  11        0.06        4.45      3.85 o 
   0 -11  11        0.80        4.45      2.66 o 
   1 -11  11        2.63       10.20      3.58 o 
   2 -11  11       10.87       10.90      3.90 o 
  -6 -10  11       25.33       16.64      9.62 o 
  -5 -10  11        0.43       -0.70      3.78 o 
  -4 -10  11        0.71        3.93      2.36 o 
  -3 -10  11        2.06        0.29      5.74 o 
  -2 -10  11        1.29       -0.99      2.35 o 
  -1 -10  11       33.34       34.39      4.46 o 
   0 -10  11        0.55       -1.33      2.16 o 
   1 -10  11       25.70       26.28      4.29 o 
   2 -10  11       11.77       15.57      3.65 o 
   3 -10  11        0.25        3.24      3.56 o 
   4 -10  11       19.64       20.10      6.21 o 
  -6  -9  11        4.42        6.77      3.10 o 
  -5  -9  11        0.23       -2.22      2.22 o 
  -4  -9  11        0.20       -1.63      3.99 o 
  -3  -9  11      103.30      112.19      6.69 o 
  -2  -9  11        0.44        1.78      7.64 o 
  -1  -9  11       21.72       23.69      4.51 o 
   0  -9  11       61.12       63.80      5.65 o 
   1  -9  11       37.28       32.32      4.40 o 
   2  -9  11       18.18       17.06      3.15 o 
   3  -9  11       12.22       11.83      5.55 o 
   4  -9  11        5.01       15.13      4.24 o 
  -7  -8  11       16.45       18.18      4.04 o 
  -6  -8  11        0.05        2.89      2.54 o 
  -5  -8  11        1.39        0.58      3.18 o 
  -4  -8  11        1.18        2.78      2.44 o 
  -3  -8  11       82.65       86.35     11.15 o 
  -2  -8  11        3.85        3.59      2.30 o 
  -1  -8  11       62.36       62.94      5.34 o 
   0  -8  11        0.01       -0.27      3.52 o 
   1  -8  11       83.33       83.76      4.92 o 
   2  -8  11       23.95       27.31      4.65 o 
   3  -8  11        1.78        3.56      3.21 o 
   4  -8  11       34.93       35.79      5.60 o 
   5  -8  11        1.48       -1.77      4.25 o 
  -7  -7  11       23.24       23.72      4.07 o 
  -6  -7  11        2.77        5.36      2.72 o 
  -5  -7  11       15.90       13.26      4.92 o 
  -4  -7  11       99.17       99.25      6.10 o 
  -3  -7  11       58.57       50.83      8.31 o 
  -2  -7  11       66.17       62.37      7.10 o 
  -1  -7  11        0.03       -1.69      1.69 o 
   0  -7  11      519.82      503.54     13.05 o 
   1  -7  11      143.52      135.57      6.87 o 
   2  -7  11      207.54      199.41     13.85 o 
   3  -7  11        2.72        1.77      2.89 o 
   4  -7  11       23.23       19.77      4.45 o 
   5  -7  11        0.06       -2.60      4.31 o 
  -8  -6  11       12.06       17.98      4.47 o 
  -7  -6  11       23.60       31.79      4.47 o 
  -6  -6  11       24.00       24.10      5.63 o 
  -5  -6  11       16.65       11.39      2.78 o 
  -4  -6  11       16.11       17.55      3.00 o 
  -3  -6  11       13.37        9.36      2.30 o 
  -2  -6  11      565.70      621.11     20.85 o 
  -1  -6  11      779.13      731.65     14.10 o 
   0  -6  11        0.67        1.93      1.27 o 
   1  -6  11       10.29        8.79      1.96 o 
   2  -6  11       12.69        8.68      4.97 o 
   3  -6  11       18.78       16.72      8.10 o 
   4  -6  11        5.68       -0.01      2.82 o 
   5  -6  11        0.53        1.17      5.50 o 
  -8  -5  11       11.77        9.20      3.36 o 
  -7  -5  11       29.18       28.96      8.13 o 
  -6  -5  11       28.76       36.50      4.26 o 
  -5  -5  11       13.30       20.35      3.10 o 
  -4  -5  11       15.29       16.35      2.99 o 
  -3  -5  11       32.07       33.79      6.76 o 
  -2  -5  11      198.01      217.31      7.42 o 
  -1  -5  11       28.23       28.77      2.11 o 
   0  -5  11      128.58      144.78      4.75 o 
   1  -5  11        0.08       -0.77      1.48 o 
   2  -5  11       11.12       14.27      3.16 o 
   3  -5  11       22.61       18.98      6.17 o 
   4  -5  11        7.89        4.91      3.84 o 
   5  -5  11        0.05       -0.02      3.03 o 
   6  -5  11        5.17        9.44      4.39 o 
  -8  -4  11        0.08        0.68      2.45 o 
  -7  -4  11        0.99        3.61      2.08 o 
  -6  -4  11        7.50       10.27      6.34 o 
  -5  -4  11       50.14       53.95      4.72 o 
  -4  -4  11        3.33        1.10      1.95 o 
  -3  -4  11      187.53      189.37      6.85 o 
  -2  -4  11       15.08       14.18      2.00 o 
  -1  -4  11      111.67      113.27      4.39 o 
   0  -4  11       25.11       31.47      2.11 o 
   1  -4  11        2.32        2.91      1.08 o 
   2  -4  11        4.95        2.24      1.71 o 
   3  -4  11       78.25       82.25      7.07 o 
   4  -4  11        3.11        3.36      2.97 o 
   5  -4  11      160.70      122.21      9.67 o 
   6  -4  11       25.74       32.39      5.80 o 
  -8  -3  11       14.33       18.20      3.71 o 
  -7  -3  11        0.54       -1.93      2.01 o 
  -6  -3  11        0.00       -1.58      1.58 o 
  -5  -3  11        0.28       -0.06      3.94 o 
  -4  -3  11        1.33        1.58      1.51 o 
  -3  -3  11       76.06       74.50      3.36 o 
  -2  -3  11       64.73       64.93      2.86 o 
  -1  -3  11        3.30        1.69      1.12 o 
   0  -3  11       16.86       16.57      1.62 o 
   1  -3  11       11.95       12.04      1.73 o 
   2  -3  11      316.23      325.19     10.04 o 
   3  -3  11      514.39      502.88     14.01 o 
   4  -3  11      371.40      378.44     16.99 o 
   5  -3  11        1.06        9.16      3.38 o 
   6  -3  11        9.81       12.95      4.26 o 
  -8  -2  11        1.55        3.86      2.67 o 
  -7  -2  11        2.64        1.49      2.26 o 
  -6  -2  11        3.02        4.10      2.03 o 
  -5  -2  11        6.86        4.70      2.65 o 
  -4  -2  11       21.72       23.48      2.06 o 
  -3  -2  11      157.44      157.11      5.17 o 
  -2  -2  11      191.17      198.92      5.25 o 
  -1  -2  11      161.30      162.05      4.66 o 
   0  -2  11       20.86       19.23      1.59 o 
   1  -2  11       11.76       11.30      1.74 o 
   2  -2  11      859.07      877.39     19.90 o 
   3  -2  11       73.08       74.75      4.64 o 
   4  -2  11        6.91       10.79      2.42 o 
   5  -2  11        0.83        2.86      3.09 o 
   6  -2  11        3.80        7.55      3.76 o 
  -9  -1  11        0.62       -0.79      2.92 o 
  -8  -1  11        0.17       -1.70      5.05 o 
  -7  -1  11       31.02       30.60      4.06 o 
  -6  -1  11       24.26       25.10      3.44 o 
  -5  -1  11      208.95      218.29      7.14 o 
  -4  -1  11      227.74      249.86      8.20 o 
  -3  -1  11       54.95       57.64      3.01 o 
  -2  -1  11       16.37       17.87      1.67 o 
  -1  -1  11       51.18       43.93      2.22 o 
   0  -1  11      437.22      415.29      8.50 o 
   1  -1  11       16.13       20.64      2.18 o 
   2  -1  11      416.73      411.26     11.66 o 
   3  -1  11       33.32       33.48      3.20 o 
   4  -1  11        0.03        0.46      2.36 o 
   5  -1  11       25.45       38.77      5.79 o 
   6  -1  11       16.53       16.22      9.58 o 
  -9   0  11        0.14        7.39      3.01 o 
  -8   0  11       12.06       15.73      4.01 o 
  -7   0  11       40.86       39.60      4.78 o 
  -6   0  11       12.26       10.66      9.72 o 
  -5   0  11       59.14       57.11      3.45 o 
  -4   0  11       25.71       29.03      2.73 o 
  -3   0  11      117.43      110.34      4.29 o 
  -2   0  11       69.06       74.46      3.27 o 
  -1   0  11        0.05        0.96      0.76 o 
   0   0  11       99.92       90.08      3.20 o 
   1   0  11      574.94      582.94     14.22 o 
   2   0  11      127.54      127.39      6.84 o 
   3   0  11        0.28       -2.00      2.00 o 
   4   0  11       82.11       87.22      6.31 o 
   5   0  11        0.24        2.48      2.38 o 
   6   0  11        2.65        2.24      3.27 o 
  -9   1  11        4.84        8.53      4.29 o 
  -8   1  11        0.60        5.39      5.00 o 
  -7   1  11        6.28        3.86      2.29 o 
  -6   1  11        3.13        2.93      4.10 o 
  -5   1  11        3.91        3.38      1.71 o 
  -4   1  11       11.59       19.39      1.98 o 
  -3   1  11       25.74       24.82      2.01 o 
  -2   1  11       82.53       74.76      3.33 o 
  -1   1  11       16.63       15.45      2.57 o 
   0   1  11      572.10      561.19     10.57 o 
   1   1  11       53.41       47.62      2.96 o 
   2   1  11      210.48      211.57      8.83 o 
   3   1  11      456.54      497.14     14.09 o 
   4   1  11       29.37       27.28      5.57 o 
   5   1  11       49.56       43.48      5.68 o 
   6   1  11       32.30       33.78      4.35 o 
   7   1  11        0.02        5.30      5.15 o 
  -8   2  11        4.10        2.96      2.84 o 
  -7   2  11        0.64       -1.97      2.55 o 
  -6   2  11        3.88        2.17      1.70 o 
  -5   2  11        0.22       -0.74      1.22 o 
  -4   2  11        0.18        0.75      1.12 o 
  -3   2  11       48.09       52.98      2.97 o 
  -2   2  11      271.57      280.09      7.41 o 
  -1   2  11       10.74        9.36      1.30 o 
   0   2  11       81.36       72.30      2.82 o 
   1   2  11      158.41      153.27      6.09 o 
   2   2  11      333.62      339.40     10.51 o 
   3   2  11      927.20      969.40     22.65 o 
   4   2  11        7.95       10.18      2.47 o 
   5   2  11       30.36       26.92      3.77 o 
   6   2  11       12.13        6.97      5.98 o 
  -8   3  11        8.99        7.84      3.32 o 
  -7   3  11       12.63       16.65      2.66 o 
  -6   3  11       22.44       19.06      2.57 o 
  -5   3  11       10.06       12.43      2.00 o 
  -4   3  11       46.07       50.32      3.16 o 
  -3   3  11        7.93        8.29      1.50 o 
  -2   3  11       66.45       63.80      3.18 o 
  -1   3  11      108.10      101.72      3.97 o 
   0   3  11       66.01       71.26      3.81 o 
   1   3  11      367.25      343.59     10.11 o 
   2   3  11      142.97      139.04      6.32 o 
   3   3  11       53.74       55.99      5.93 o 
   4   3  11      180.17      171.49      8.05 o 
   5   3  11        5.84        8.87      2.75 o 
   6   3  11       12.78       17.39      5.06 o 
  -8   4  11        0.14        2.44      2.57 o 
  -7   4  11        1.50        5.22      2.28 o 
  -6   4  11       34.20       34.43      3.08 o 
  -5   4  11      127.17      134.22      5.65 o 
  -4   4  11       52.42       52.52      3.32 o 
  -3   4  11       23.84       24.13      2.14 o 
  -2   4  11      231.56      230.99      8.88 o 
  -1   4  11        0.20        2.08      1.10 o 
   0   4  11       34.61       31.09      4.30 o 
   1   4  11        6.38        7.27      1.88 o 
   2   4  11        2.45        0.97      1.59 o 
   3   4  11       62.09       60.87      4.45 o 
   4   4  11       44.32       46.80      4.29 o 
   5   4  11        7.60        2.71      2.55 o 
   6   4  11        1.13       -4.27      4.84 o 
  -8   5  11        1.07        4.48      3.86 o 
  -7   5  11        0.01       -1.70      1.70 o 
  -6   5  11       87.82       82.55      5.62 o 
  -5   5  11        3.06        2.49      1.88 o 
  -4   5  11       11.06       12.56      1.87 o 
  -3   5  11        7.58        5.98      1.51 o 
  -2   5  11        6.05        5.46      1.43 o 
  -1   5  11        5.34        3.80      1.28 o 
   0   5  11       25.28       32.72      3.33 o 
   1   5  11       32.88       36.11      3.15 o 
   2   5  11        6.49        5.25      3.75 o 
   3   5  11        1.56        3.79      1.88 o 
   4   5  11       21.26       21.93      3.25 o 
   5   5  11        0.03        1.34      3.34 o 
  -8   6  11        0.18        1.57      4.69 o 
  -7   6  11        0.31        1.67      2.29 o 
  -6   6  11       19.50       17.78      2.92 o 
  -5   6  11        5.97        4.78      1.91 o 
  -4   6  11       39.25       43.55      3.46 o 
  -3   6  11        0.21       -0.96      1.30 o 
  -2   6  11        7.41        9.24      2.13 o 
  -1   6  11       14.32       20.06      2.09 o 
   0   6  11       60.27       57.42      4.54 o 
   1   6  11       23.28       25.94      3.16 o 
   2   6  11       12.62       22.20      2.96 o 
   3   6  11        1.68        4.07      2.31 o 
   4   6  11        1.30       -0.62     10.01 o 
   5   6  11        2.90       27.00      9.48 o 
  -7   7  11        1.16        1.89      4.08 o 
  -6   7  11        3.10        1.92      3.35 o 
  -5   7  11       23.19       22.72      4.87 o 
  -4   7  11        7.14        7.04      2.29 o 
  -3   7  11        7.76        8.75      1.93 o 
  -2   7  11        0.67        1.04      1.81 o 
  -1   7  11       79.86       81.17      4.15 o 
   0   7  11       18.72       18.94      2.89 o 
   1   7  11       65.12       50.66      4.49 o 
   2   7  11        0.06        0.81      1.95 o 
   3   7  11        3.11        1.99      2.44 o 
   4   7  11       14.53       13.12      5.34 o 
   5   7  11        3.58       11.28      8.16 o 
  -7   8  11        3.38        7.33      5.24 o 
  -6   8  11        3.44        1.06      2.49 o 
  -5   8  11        1.37        4.94      3.46 o 
  -4   8  11       19.25       22.81      3.24 o 
  -3   8  11      178.42      187.48      8.62 o 
  -2   8  11      133.08      127.19      6.05 o 
  -1   8  11      210.32      185.45      8.49 o 
   0   8  11        4.08        2.77      2.29 o 
   1   8  11        4.65       -1.59      2.28 o 
   2   8  11       10.51       13.08      2.99 o 
   3   8  11       17.84       17.02      6.21 o 
   4   8  11        7.02       17.31      5.23 o 
  -6   9  11        2.40        4.45      2.71 o 
  -5   9  11        7.30        8.77      5.93 o 
  -4   9  11      110.71      116.68      7.16 o 
  -3   9  11      113.06      103.78      6.59 o 
  -2   9  11        0.22        0.75      2.66 o 
  -1   9  11        1.39       -0.93      2.58 o 
   0   9  11       29.09       25.89      3.70 o 
   1   9  11        1.13       -2.66      2.66 o 
   2   9  11        4.03        5.61      4.41 o 
   3   9  11        1.21        0.89      3.25 o 
   4   9  11        0.60       12.45      8.93 o 
  -5  10  11       11.59       12.63      5.47 o 
  -4  10  11       27.54       41.43     10.67 o 
  -3  10  11        0.22        4.55      2.62 o 
  -2  10  11       22.42       22.29      3.38 o 
  -1  10  11       32.75       28.21      5.61 o 
   0  10  11        7.89        7.66      2.79 o 
   1  10  11       23.38       33.13      6.04 o 
   2  10  11        0.47        5.41      4.24 o 
   3  10  11        7.87       11.39      5.84 o 
  -4  11  11        6.79        5.70      3.10 o 
  -3  11  11        3.12        5.69      3.31 o 
  -2  11  11        0.00        0.84      2.98 o 
  -1  11  11        0.95        2.78      4.04 o 
   1  11  11        7.76       15.37      5.30 o 
   2  11  11        1.42        7.36      5.47 o 
  -3  12  11        0.86       -0.84      2.94 o 
  -2  12  11        0.14        5.55      4.75 o 
  -3 -12  12        5.39       10.88      8.04 o 
  -2 -12  12        0.43        4.13      3.45 o 
  -1 -12  12       63.61       77.93      7.50 o 
   0 -12  12        3.77        6.37      3.91 o 
   1 -12  12       21.57       32.16      6.27 o 
  -4 -11  12        0.39        1.17      3.02 o 
  -3 -11  12        0.44       -2.41      2.41 o 
  -2 -11  12        0.50       -2.50      2.50 o 
  -1 -11  12        1.68        4.83      3.14 o 
   0 -11  12       38.10       47.32      5.66 o 
   1 -11  12        6.00       11.20      3.68 o 
   2 -11  12        9.63        8.76      8.88 o 
  -5 -10  12        0.53       10.57      3.06 o 
  -4 -10  12        9.99       14.56      3.76 o 
  -3 -10  12        0.02        1.10      2.55 o 
  -2 -10  12        0.00       -2.47      2.75 o 
  -1 -10  12       30.84       33.64      5.34 o 
   0 -10  12        2.74        3.11      2.66 o 
   1 -10  12       10.96       15.80      6.57 o 
   2 -10  12       12.39        4.44      6.13 o 
   3 -10  12       10.13       19.00      4.89 o 
   4 -10  12        5.92        2.49      5.64 o 
  -6  -9  12        2.21        6.83      9.09 o 
  -5  -9  12       17.30       20.74      3.91 o 
  -4  -9  12       15.36       13.97      3.03 o 
  -3  -9  12       10.33       14.47      2.89 o 
  -2  -9  12        1.79        7.88      3.97 o 
  -1  -9  12        2.86        8.32      8.16 o 
   0  -9  12        0.34        2.28      2.67 o 
   1  -9  12        3.74        5.81      3.07 o 
   2  -9  12        2.08        3.35      3.34 o 
   3  -9  12        0.44        5.19      3.80 o 
   4  -9  12        0.58       -2.23      4.06 o 
  -6  -8  12        4.56        3.96      6.03 o 
  -5  -8  12        2.93       -0.32      3.24 o 
  -4  -8  12        4.11        0.59      3.44 o 
  -3  -8  12        7.55        5.57      3.10 o 
  -2  -8  12        2.56        5.96      2.33 o 
  -1  -8  12        1.12       -2.14      2.14 o 
   0  -8  12        2.03       -0.43      2.42 o 
   1  -8  12      103.74       94.16      5.35 o 
   2  -8  12       40.76       35.40      5.12 o 
   3  -8  12        9.36       12.50      3.99 o 
   4  -8  12       16.81       18.61      9.81 o 
  -7  -7  12        0.11       -1.59      2.91 o 
  -6  -7  12        9.74       10.07      2.71 o 
  -5  -7  12        0.01        1.88      2.12 o 
  -4  -7  12       28.91       30.32      4.12 o 
  -3  -7  12      149.06      138.81      7.05 o 
  -2  -7  12      382.70      380.58     23.93 o 
  -1  -7  12      706.92      703.70     17.04 o 
   0  -7  12      158.45      141.80      6.20 o 
   1  -7  12       10.22        7.51      3.63 o 
   2  -7  12       69.70       70.59      8.70 o 
   3  -7  12        0.26        0.50      3.44 o 
   4  -7  12        0.12       -1.92      4.29 o 
   5  -7  12        0.43        7.46      4.37 o 
  -7  -6  12       29.49       34.01      4.77 o 
  -6  -6  12        1.04        1.27      2.08 o 
  -5  -6  12       68.57       68.42      5.83 o 
  -4  -6  12      140.30      137.91     12.29 o 
  -3  -6  12      268.98      253.88     18.00 o 
  -2  -6  12       12.98       18.83      4.86 o 
  -1  -6  12        0.89        6.79      1.46 o 
   0  -6  12       36.04       39.62      3.10 o 
   1  -6  12        2.02        1.31      2.18 o 
   2  -6  12        0.75        3.04      2.88 o 
   3  -6  12        4.11       -1.69      4.11 o 
   4  -6  12        2.14       -0.61      3.04 o 
   5  -6  12        1.11        1.95      5.54 o 
  -8  -5  12       27.21       21.76      4.72 o 
  -7  -5  12       36.16       38.20      5.30 o 
  -6  -5  12        7.52       11.87      2.75 o 
  -5  -5  12       18.84       15.20      3.35 o 
  -4  -5  12       24.60       37.91      8.58 o 
  -3  -5  12       28.49       36.40      3.62 o 
  -2  -5  12      146.21      141.21      5.93 o 
  -1  -5  12      121.86      110.09      4.23 o 
   0  -5  12       95.48       85.69      3.65 o 
   1  -5  12       85.92       81.35      4.60 o 
   2  -5  12       65.10       51.42      5.48 o 
   3  -5  12       51.08       43.49      5.40 o 
   4  -5  12        0.57        1.98      3.13 o 
   5  -5  12        7.08       -3.30      3.80 o 
  -8  -4  12        0.26        1.18      4.25 o 
  -7  -4  12       56.64       64.05      5.98 o 
  -6  -4  12        8.13       10.31      2.32 o 
  -5  -4  12        3.34        4.19      2.30 o 
  -4  -4  12       41.47       42.76     12.60 o 
  -3  -4  12        2.66        1.37      1.80 o 
  -2  -4  12        1.44        1.09      1.89 o 
  -1  -4  12        0.13       -0.39      1.06 o 
   0  -4  12       31.67       29.39      2.14 o 
   1  -4  12      162.44      168.97      6.74 o 
   2  -4  12      142.66      141.92      6.38 o 
   3  -4  12      451.67      453.19     18.45 o 
   4  -4  12        6.94        4.92      3.26 o 
   5  -4  12        0.29       -0.10      3.01 o 
  -8  -3  12        1.30        8.24      4.12 o 
  -7  -3  12        1.22       -0.42      4.05 o 
  -6  -3  12        3.52        5.44      5.85 o 
  -5  -3  12        0.10        0.92      2.15 o 
  -4  -3  12        2.83        5.33      1.78 o 
  -3  -3  12       38.70       38.43      2.55 o 
  -2  -3  12        3.98        4.00      1.17 o 
  -1  -3  12        4.62        6.15      1.22 o 
   0  -3  12       97.68       95.16      3.65 o 
   1  -3  12      536.99      535.79     13.86 o 
   2  -3  12       83.59       82.14      4.76 o 
   3  -3  12        1.94        3.88      1.90 o 
   4  -3  12       19.43       20.54      4.56 o 
   5  -3  12       36.48       33.04      5.38 o 
   6  -3  12       10.61       12.53      4.52 o 
  -8  -2  12        2.63       -1.80      2.12 o 
  -7  -2  12       10.11       11.73      4.18 o 
  -6  -2  12       25.24       22.01      3.53 o 
  -5  -2  12       31.37       28.94      7.90 o 
  -4  -2  12       77.85       83.81      3.97 o 
  -3  -2  12        0.88        2.50      1.08 o 
  -2  -2  12      193.04      186.49      5.79 o 
  -1  -2  12        0.68        2.43      1.12 o 
   0  -2  12        1.58        2.37      1.67 o 
   1  -2  12      143.62      152.52      6.28 o 
   2  -2  12       38.00       43.79      3.51 o 
   3  -2  12      296.10      295.10     10.19 o 
   4  -2  12       71.28       66.20      6.71 o 
   5  -2  12       28.22       33.48      5.44 o 
   6  -2  12        8.47        6.45      4.40 o 
  -8  -1  12        4.80        2.65      4.82 o 
  -7  -1  12       27.91       29.71      4.21 o 
  -6  -1  12        0.10       -3.02      3.02 o 
  -5  -1  12       11.11       15.98      2.85 o 
  -4  -1  12        1.77        2.23      1.53 o 
  -3  -1  12      130.98      144.77      5.10 o 
  -2  -1  12       28.18       27.64      2.43 o 
  -1  -1  12       13.42       16.67      1.61 o 
   0  -1  12        2.96        2.43      1.69 o 
   1  -1  12      525.14      484.10     12.79 o 
   2  -1  12      146.19      141.35      6.27 o 
   3  -1  12      172.73      172.65      7.48 o 
   4  -1  12        1.47       -2.00      3.85 o 
   5  -1  12        7.62       10.72      4.02 o 
   6  -1  12        0.04        3.95      3.92 o 
  -9   0  12        0.70       -8.13      8.93 o 
  -8   0  12        0.11        0.83      2.52 o 
  -7   0  12        3.82        2.77      2.39 o 
  -6   0  12        5.80        4.46      2.66 o 
  -5   0  12       13.39       10.12      1.87 o 
  -4   0  12      135.64      130.81      5.13 o 
  -3   0  12       47.23       52.93      3.05 o 
  -2   0  12      114.48      109.77      4.27 o 
  -1   0  12       95.61       95.52      3.86 o 
   0   0  12        3.61        6.76      2.36 o 
   1   0  12       18.77       17.42      2.27 o 
   2   0  12        0.04        0.62      1.68 o 
   3   0  12        3.55        1.76      1.85 o 
   4   0  12        0.14       -1.89      1.89 o 
   5   0  12        0.08        4.04      2.49 o 
   6   0  12        1.43        6.11      4.12 o 
  -8   1  12       13.43       14.06      4.14 o 
  -7   1  12        1.54        0.01      3.94 o 
  -6   1  12       28.27       29.87      4.18 o 
  -5   1  12        3.32        3.09      1.38 o 
  -4   1  12       67.37       71.89      3.66 o 
  -3   1  12        2.54        3.93      1.18 o 
  -2   1  12      232.00      218.15      5.42 o 
  -1   1  12      184.97      176.76      5.49 o 
   0   1  12      330.80      325.36     10.77 o 
   1   1  12       87.53       93.73      5.73 o 
   2   1  12        1.08        1.85      1.76 o 
   3   1  12       12.23       11.25      2.52 o 
   4   1  12       10.39       10.41      3.21 o 
   5   1  12        6.64        7.00      2.47 o 
   6   1  12        9.01        2.51      2.90 o 
  -8   2  12        0.79       -4.38      4.75 o 
  -7   2  12        7.70        8.49      2.87 o 
  -6   2  12        8.92        9.89      2.02 o 
  -5   2  12        0.94        2.47      1.30 o 
  -4   2  12        0.79        1.58      1.27 o 
  -3   2  12       44.57       43.76      3.30 o 
  -2   2  12       20.82       19.41      1.89 o 
  -1   2  12       25.94       26.34      2.35 o 
   0   2  12       27.78       26.10      2.95 o 
   1   2  12      912.59      912.34     20.42 o 
   2   2  12      904.78      887.26     20.80 o 
   3   2  12       12.13        9.49      2.51 o 
   4   2  12       21.11       17.11      2.81 o 
   5   2  12       21.27       22.00      5.54 o 
   6   2  12        1.34        3.24      7.95 o 
  -8   3  12        1.93        5.27      3.61 o 
  -7   3  12       13.97       13.89      2.55 o 
  -6   3  12        0.36        1.43      1.59 o 
  -5   3  12        1.00       -0.61      1.35 o 
  -4   3  12       60.97       58.41      3.46 o 
  -3   3  12       26.40       28.78      2.45 o 
  -2   3  12       47.81       43.12      2.74 o 
  -1   3  12       44.52       40.02      2.88 o 
   0   3  12      350.09      366.00     12.01 o 
   1   3  12        0.81        2.60      1.62 o 
   2   3  12       14.35       18.89      2.76 o 
   3   3  12       89.51       82.95      5.26 o 
   4   3  12       62.54       58.16      6.52 o 
   5   3  12        5.53        3.83      3.57 o 
   6   3  12        9.29       18.05      6.29 o 
  -8   4  12        8.13        8.06      2.84 o 
  -7   4  12        2.20        0.90      4.82 o 
  -6   4  12       14.68       11.00      2.08 o 
  -5   4  12       59.81       59.40      4.04 o 
  -4   4  12        1.36        1.59      1.83 o 
  -3   4  12       37.83       45.63      3.02 o 
  -2   4  12       34.43       34.51      2.51 o 
  -1   4  12       46.93       44.01      2.79 o 
   0   4  12       65.63       63.30      4.47 o 
   1   4  12      205.45      179.30      8.19 o 
   2   4  12        9.20        3.98      2.23 o 
   3   4  12        0.33       -3.46      3.46 o 
   4   4  12       13.31       17.39      3.15 o 
   5   4  12       13.83       11.88      3.66 o 
  -8   5  12        8.99        0.11      4.72 o 
  -7   5  12        0.84        2.70      2.43 o 
  -6   5  12       82.65       80.41      5.65 o 
  -5   5  12        1.82        3.05      1.61 o 
  -4   5  12        0.54        1.16      1.30 o 
  -3   5  12        1.94        2.23      1.27 o 
  -2   5  12        0.67        2.86      1.28 o 
  -1   5  12        0.90       -0.10      1.21 o 
   0   5  12       37.25       33.64      3.51 o 
   1   5  12      145.56      128.07      6.89 o 
   2   5  12        0.16        4.69      2.18 o 
   3   5  12        0.36        4.61      3.33 o 
   4   5  12        3.66        9.01      3.09 o 
   5   5  12        0.45       -2.63      4.97 o 
  -7   6  12        0.22        0.83      2.29 o 
  -6   6  12        6.90        6.66      2.38 o 
  -5   6  12        0.51        1.40      1.98 o 
  -4   6  12       33.60       27.00      2.87 o 
  -3   6  12       27.26       24.61      2.47 o 
  -2   6  12        0.00        0.37      1.36 o 
  -1   6  12       56.13       62.77      4.75 o 
   0   6  12        2.09        1.28      2.16 o 
   1   6  12        8.78        6.30      2.43 o 
   2   6  12        7.38        2.25      2.32 o 
   3   6  12        8.70        8.88      2.94 o 
   4   6  12        0.83        1.42      3.18 o 
   5   6  12        2.30       -3.98      8.19 o 
  -7   7  12        3.89        4.13      2.71 o 
  -6   7  12        1.13        1.01      2.20 o 
  -5   7  12       16.60       21.68      3.20 o 
  -4   7  12       16.18       13.45      3.38 o 
  -3   7  12       11.37       13.50      2.08 o 
  -2   7  12        4.39        3.79      1.66 o 
  -1   7  12       94.53       85.91      5.70 o 
   0   7  12       53.93       47.90     11.72 o 
   1   7  12       18.22       18.74      3.05 o 
   2   7  12       14.95       14.94      5.11 o 
   3   7  12        5.59        3.72      2.56 o 
   4   7  12        6.21        2.49      7.36 o 
  -6   8  12        4.44        3.13      4.94 o 
  -5   8  12        0.06       -2.44      2.62 o 
  -4   8  12       11.66       13.24      2.81 o 
  -3   8  12      106.19      105.13      6.36 o 
  -2   8  12        2.48       -0.62      2.63 o 
  -1   8  12       30.57       27.01      3.74 o 
   0   8  12       13.91       12.78      3.42 o 
   1   8  12       39.00       41.33      4.42 o 
   2   8  12       12.46        0.12      2.64 o 
   3   8  12        7.72        4.61      4.27 o 
   4   8  12        7.84       -4.04      8.10 o 
  -6   9  12        0.91        0.52      3.12 o 
  -5   9  12        2.78        8.33      2.63 o 
  -4   9  12       23.37       22.14      4.38 o 
  -3   9  12       37.53       32.65      3.86 o 
  -2   9  12       15.67       15.03      2.83 o 
  -1   9  12       29.06       26.04      5.36 o 
   0   9  12        5.92        6.12      3.09 o 
   1   9  12        5.52        6.81      2.84 o 
   2   9  12        3.42        0.52      4.18 o 
   3   9  12       38.28       48.29      7.88 o 
  -5  10  12       19.51       27.75      5.47 o 
  -4  10  12       53.62       54.79      5.19 o 
  -3  10  12       10.84        8.25      2.94 o 
  -2  10  12        0.00       -3.38      3.38 o 
  -1  10  12        0.05        0.74      3.98 o 
   0  10  12        1.71        3.97      3.11 o 
   1  10  12       25.97       30.33      6.44 o 
   2  10  12        0.87       -3.41      4.55 o 
  -4  11  12        1.26       -3.72      3.72 o 
  -3  11  12        0.94        3.28      4.14 o 
  -2  11  12       12.77       10.74      4.64 o 
  -1  11  12        8.38       18.61      5.18 o 
   1  11  12        4.75        5.41      4.61 o 
  -3  12  12        0.80       -3.95      3.95 o 
  -2  12  12        2.47        8.47      5.24 o 
  -2 -12  13        0.90        7.30      9.33 o 
  -1 -12  13       32.99       50.75     12.86 o 
   0 -12  13        1.43        7.67      4.69 o 
   1 -12  13        4.22        0.69      4.47 o 
  -3 -11  13        6.98       10.87      3.83 o 
  -2 -11  13        2.15        7.01      3.56 o 
  -1 -11  13        0.02       -2.18      3.38 o 
   0 -11  13       15.19       17.43      4.28 o 
   1 -11  13       16.21       29.07      9.81 o 
  -5 -10  13        0.02        2.83      7.79 o 
  -4 -10  13       22.95       24.88      5.01 o 
  -3 -10  13        9.71        8.70      3.11 o 
  -2 -10  13        8.42       15.41      3.69 o 
  -1 -10  13        0.17       -1.33      2.83 o 
   0 -10  13        2.60        7.25      3.36 o 
   1 -10  13        2.37        3.42      2.99 o 
   2 -10  13        6.95        1.86      6.47 o 
   3 -10  13        6.89        4.92      5.41 o 
  -6  -9  13        0.22        4.07      8.33 o 
  -5  -9  13        7.95        3.17      7.92 o 
  -4  -9  13        0.01       -1.32      2.69 o 
  -3  -9  13        0.13        0.36      5.51 o 
  -2  -9  13        4.17       -0.98      8.00 o 
  -1  -9  13       18.25       23.65      3.94 o 
   0  -9  13        0.14        3.45      3.25 o 
   1  -9  13       14.38       11.27      3.40 o 
   2  -9  13       13.70       13.08      4.48 o 
   3  -9  13        0.03       -1.45      4.02 o 
   4  -9  13        0.12        2.89      5.67 o 
  -6  -8  13        0.40        0.17      3.36 o 
  -5  -8  13       20.34       20.10      4.04 o 
  -4  -8  13       14.25       12.61      3.36 o 
  -3  -8  13        9.20        5.63      2.44 o 
  -2  -8  13        0.55        3.22      3.65 o 
  -1  -8  13      136.27      127.91      7.96 o 
   0  -8  13       32.79       29.81      4.20 o 
   1  -8  13        1.47        1.80      4.92 o 
   2  -8  13        9.53        8.61      3.71 o 
   3  -8  13        6.41       13.46      4.04 o 
   4  -8  13       26.59       33.52      5.92 o 
  -6  -7  13        6.64        9.99      2.77 o 
  -5  -7  13       60.18       53.43      5.52 o 
  -4  -7  13       27.45       35.94      4.57 o 
  -3  -7  13      203.28      197.48     15.21 o 
  -2  -7  13        7.03        2.15      2.05 o 
  -1  -7  13        7.82        6.13      3.21 o 
   0  -7  13        8.84       12.22      3.67 o 
   1  -7  13        6.81        3.59      3.69 o 
   2  -7  13        1.86        3.06      3.03 o 
   3  -7  13       32.90       32.21      5.21 o 
   4  -7  13        0.29        0.16      3.90 o 
  -7  -6  13        0.31        2.71      2.52 o 
  -6  -6  13       23.57       21.91      6.77 o 
  -5  -6  13       19.81       18.90      3.71 o 
  -4  -6  13       10.42       11.35      2.84 o 
  -3  -6  13       53.24       48.16      8.80 o 
  -2  -6  13      316.74      334.34     10.43 o 
  -1  -6  13       93.27       82.13      4.65 o 
   0  -6  13      259.47      246.74      8.55 o 
   1  -6  13      154.18      137.03      8.72 o 
   2  -6  13       13.84       13.45      3.47 o 
   3  -6  13       17.43       20.44      5.81 o 
   4  -6  13        5.24        0.14      3.25 o 
   5  -6  13        1.37        1.94      4.50 o 
  -7  -5  13        0.13        7.35      4.15 o 
  -6  -5  13       14.93       11.59      3.72 o 
  -5  -5  13        1.59        2.95      2.44 o 
  -4  -5  13      269.60      269.65     12.49 o 
  -3  -5  13      240.21      240.43      9.72 o 
  -2  -5  13      108.20       95.12      5.52 o 
  -1  -5  13       18.70       16.27      1.90 o 
   0  -5  13        2.37        3.04      1.67 o 
   1  -5  13       35.70       29.33      4.87 o 
   2  -5  13        5.19        4.02      2.74 o 
   3  -5  13        9.58        8.53      4.84 o 
   4  -5  13        0.10        2.17      4.58 o 
   5  -5  13        4.95        6.73      4.59 o 
  -8  -4  13        7.51        3.64      3.55 o 
  -7  -4  13        4.32       -1.24      2.14 o 
  -6  -4  13       11.46       10.20      2.73 o 
  -5  -4  13        0.10       -2.03      2.03 o 
  -4  -4  13       30.45       29.88      3.43 o 
  -3  -4  13       28.34       28.14      3.18 o 
  -2  -4  13       33.55       34.03      2.60 o 
  -1  -4  13        0.01       -0.42      1.69 o 
   0  -4  13       10.46       11.63      1.55 o 
   1  -4  13        0.00        0.58      2.29 o 
   2  -4  13       13.82       12.72      3.22 o 
   3  -4  13       14.82        9.89      3.40 o 
   4  -4  13        7.57        7.81      3.99 o 
   5  -4  13        5.44        2.35      9.16 o 
  -8  -3  13        0.79       -2.44      2.44 o 
  -7  -3  13        8.65        8.11      6.30 o 
  -6  -3  13        0.29        2.81      2.07 o 
  -5  -3  13       14.22       11.68      2.64 o 
  -4  -3  13       60.63       56.78      4.55 o 
  -3  -3  13       70.84       66.54      4.60 o 
  -2  -3  13       43.50       49.91      2.99 o 
  -1  -3  13        0.11       -0.22      1.13 o 
   0  -3  13       10.18        5.50      1.48 o 
   1  -3  13      251.16      220.41      8.05 o 
   2  -3  13        0.19        0.87      2.48 o 
   3  -3  13      199.46      173.54     10.67 o 
   4  -3  13       15.10       11.90      3.92 o 
   5  -3  13       43.51       26.71      5.55 o 
  -8  -2  13        0.19        2.30      2.69 o 
  -7  -2  13        0.06        3.85      3.72 o 
  -6  -2  13        2.11        2.39      2.77 o 
  -5  -2  13       17.96       19.09      5.14 o 
  -4  -2  13        3.71        4.67      1.46 o 
  -3  -2  13       18.57       21.52      2.07 o 
  -2  -2  13       48.92       50.60      2.95 o 
  -1  -2  13       11.41       10.98      1.60 o 
   0  -2  13     1266.71     1274.73     26.27 o 
   1  -2  13      680.57      660.57     16.40 o 
   2  -2  13      289.31      286.07      9.81 o 
   3  -2  13      224.33      227.86      8.98 o 
   4  -2  13        0.19       -2.79      2.79 o 
   5  -2  13       25.99       16.47      4.77 o 
  -8  -1  13        5.38       10.24      3.42 o 
  -7  -1  13        1.35       -0.11      4.01 o 
  -6  -1  13       16.19       13.11      3.12 o 
  -5  -1  13       72.39       65.95      5.31 o 
  -4  -1  13       39.76       40.63      3.20 o 
  -3  -1  13       33.88       36.35      2.65 o 
  -2  -1  13      170.83      164.28      5.59 o 
  -1  -1  13      414.52      395.11      9.52 o 
   0  -1  13      640.64      627.37     15.32 o 
   1  -1  13      102.91       94.84      5.02 o 
   2  -1  13        1.19       -0.79      2.14 o 
   3  -1  13      108.21      104.92      5.92 o 
   4  -1  13        0.53       -3.26      3.26 o 
   5  -1  13        3.72        2.89      7.63 o 
  -8   0  13        3.44        6.23      5.24 o 
  -7   0  13       37.11       38.56      4.76 o 
  -6   0  13       48.24       43.28     15.30 o 
  -5   0  13        1.75        4.71      1.68 o 
  -4   0  13        0.20        1.02      1.28 o 
  -3   0  13        0.01        0.67      1.44 o 
  -2   0  13      335.76      329.27      8.60 o 
  -1   0  13      384.28      375.26      9.23 o 
   0   0  13      276.58      253.71      9.55 o 
   1   0  13      768.86      741.72     17.73 o 
   2   0  13        0.26        2.13      2.29 o 
   3   0  13        0.23       -1.78      1.78 o 
   4   0  13       12.19        9.99      2.67 o 
   5   0  13        0.17        1.31      3.32 o 
   6   0  13        0.98        9.05      4.78 o 
  -8   1  13        6.36        7.10      3.17 o 
  -7   1  13        5.87       -1.07      4.97 o 
  -6   1  13        5.32        4.78      1.90 o 
  -5   1  13        4.89        1.92      1.24 o 
  -4   1  13        2.27        3.86      1.21 o 
  -3   1  13       27.19       26.69      2.39 o 
  -2   1  13       88.58       87.92      3.97 o 
  -1   1  13      113.77      123.65      5.10 o 
   0   1  13      217.23      218.54      8.77 o 
   1   1  13      219.15      224.37      8.25 o 
   2   1  13      233.17      217.60      8.51 o 
   3   1  13       42.14       41.89      3.84 o 
   4   1  13       32.66       26.41      5.18 o 
   5   1  13       24.07       29.06      4.09 o 
   6   1  13        0.01        2.20      3.42 o 
  -8   2  13        1.98        2.53      3.28 o 
  -7   2  13        0.00        0.43      8.69 o 
  -6   2  13        0.52        1.88      1.52 o 
  -5   2  13        0.00       -1.12      1.31 o 
  -4   2  13       36.91       40.42      2.91 o 
  -3   2  13        6.71        5.46      1.55 o 
  -2   2  13      123.56      116.72      4.63 o 
  -1   2  13      451.22      434.50      8.59 o 
   0   2  13      390.93      375.62     12.50 o 
   1   2  13       87.02      106.26      6.24 o 
   2   2  13       81.66       69.63      4.65 o 
   3   2  13        2.36       -0.90      2.32 o 
   4   2  13       23.48       23.69      3.34 o 
   5   2  13        1.53       11.30      4.02 o 
   6   2  13        0.09       -1.15      3.82 o 
  -8   3  13        0.26        0.69      3.18 o 
  -7   3  13        5.65        4.50      2.07 o 
  -6   3  13        1.03        1.06      1.49 o 
  -5   3  13       27.44       32.26      2.81 o 
  -4   3  13       40.10       39.00      2.99 o 
  -3   3  13       29.03       33.07      2.65 o 
  -2   3  13      141.08      140.62      5.23 o 
  -1   3  13       49.94       58.98      7.62 o 
   0   3  13      307.33      303.75     11.09 o 
   1   3  13      547.14      559.21     17.02 o 
   2   3  13        4.69        6.02      3.05 o 
   3   3  13       73.25       85.76      5.58 o 
   4   3  13        0.00       -0.10      2.27 o 
   5   3  13        3.61       -1.38      8.43 o 
  -8   4  13        7.93        6.64      4.67 o 
  -7   4  13        1.01        3.42      2.22 o 
  -6   4  13       17.17       15.22      2.44 o 
  -5   4  13        8.99        9.03      1.81 o 
  -4   4  13        0.66        0.34      1.25 o 
  -3   4  13       64.58       75.23      3.95 o 
  -2   4  13        0.22        1.02      1.21 o 
  -1   4  13      208.67      199.68      8.51 o 
   0   4  13       15.44       13.13      2.69 o 
   1   4  13       14.43       12.24      2.58 o 
   2   4  13      107.40       94.41      5.64 o 
   3   4  13        3.71        5.31      2.24 o 
   4   4  13       17.72       21.24      3.43 o 
   5   4  13        4.88       12.98      8.34 o 
  -8   5  13        8.73        6.73      4.81 o 
  -7   5  13       28.17       29.33      3.64 o 
  -6   5  13        5.09        6.02      2.27 o 
  -5   5  13        4.69        5.99      1.88 o 
  -4   5  13       15.34       13.01      2.01 o 
  -3   5  13       16.65       17.89      2.12 o 
  -2   5  13        1.78        3.87      1.69 o 
  -1   5  13       77.76       83.76      9.46 o 
   0   5  13        8.16        6.03      2.11 o 
   1   5  13        3.04        5.51      2.17 o 
   2   5  13       19.98       14.97      3.01 o 
   3   5  13        0.28        5.16      2.33 o 
   4   5  13        3.49        0.62      2.70 o 
   5   5  13        0.66       -4.12      8.39 o 
  -7   6  13        2.54        0.40      2.08 o 
  -6   6  13        0.96       -1.52      1.96 o 
  -5   6  13        0.16        3.52      2.07 o 
  -4   6  13        0.17       -1.63      1.87 o 
  -3   6  13        0.01        0.29      1.41 o 
  -2   6  13        1.50        0.57      1.45 o 
  -1   6  13       85.85       79.82      5.45 o 
   0   6  13        1.38       -0.33      2.72 o 
   1   6  13        0.07        1.27      2.07 o 
   2   6  13       33.27       24.66      3.54 o 
   3   6  13        0.26       -2.49      2.49 o 
   4   6  13        5.96       10.18      4.09 o 
  -7   7  13        1.16        1.06      3.55 o 
  -6   7  13        2.82        7.89      4.31 o 
  -5   7  13        2.69       -0.82      1.89 o 
  -4   7  13        0.01       -0.82      3.56 o 
  -3   7  13       33.94       32.88      2.97 o 
  -2   7  13       36.45       38.30      3.10 o 
  -1   7  13        4.81        3.23      2.22 o 
   0   7  13        0.03        0.76      2.21 o 
   1   7  13        3.63        4.23      4.39 o 
   2   7  13        0.80        3.14      2.46 o 
   3   7  13        7.68       12.61      3.18 o 
   4   7  13        8.76       18.35      9.51 o 
  -6   8  13        1.59       -0.99      2.47 o 
  -5   8  13        0.54       -1.16      2.73 o 
  -4   8  13        0.18        0.91      2.31 o 
  -3   8  13       51.68       48.30      4.44 o 
  -2   8  13       17.08       23.33      3.43 o 
  -1   8  13       11.86        8.61      3.87 o 
   0   8  13        2.80        3.97      5.97 o 
   1   8  13        0.01        2.11      2.71 o 
   2   8  13       14.57       15.80      3.41 o 
   3   8  13        9.03       10.82      5.38 o 
  -5   9  13       42.86       47.08      4.96 o 
  -4   9  13       15.70       13.29      3.03 o 
  -3   9  13       39.56       36.87      7.66 o 
  -2   9  13        0.13       -1.17      3.78 o 
  -1   9  13       10.71       18.61      3.39 o 
   0   9  13        3.27        5.46      2.96 o 
   1   9  13        2.41       -1.77      2.61 o 
   2   9  13        4.50        8.10      4.09 o 
  -4  10  13        3.28        6.56      3.03 o 
  -3  10  13        2.54        4.95      3.06 o 
  -2  10  13        0.03        6.41      4.72 o 
  -1  10  13        1.39       -3.66      3.66 o 
   0  10  13        4.90       -0.99      3.04 o 
   1  10  13       13.62        7.62      4.29 o 
  -4  11  13        4.54       -2.03      4.01 o 
  -2  11  13        3.34        5.73      5.15 o 
  -1  11  13        9.56       11.74      5.07 o 
   1  11  13        2.41        7.19      5.58 o 
  -2 -11  14        2.86        3.86      3.61 o 
  -1 -11  14       22.94       21.49      4.73 o 
   0 -11  14        5.00       12.48      4.06 o 
  -5 -10  14        2.69       -7.96      7.96 o 
  -4 -10  14        0.16        1.15      3.21 o 
  -3 -10  14        2.76       15.57      4.12 o 
  -2 -10  14       24.17       35.25      5.06 o 
  -1 -10  14        1.06        1.60      2.89 o 
   0 -10  14        6.84        7.83      3.88 o 
   1 -10  14       24.96       36.51     10.28 o 
   2 -10  14        0.00        8.85      8.19 o 
  -5  -9  14        8.16        6.15      3.67 o 
  -4  -9  14        1.43        0.33      3.11 o 
  -3  -9  14       16.90       15.72      4.47 o 
  -2  -9  14        5.52        7.02      3.45 o 
  -1  -9  14        4.42       10.70      5.24 o 
   0  -9  14        4.88        4.55      3.12 o 
   1  -9  14        4.37        7.90      6.41 o 
   2  -9  14        9.09       18.09      7.70 o 
   3  -9  14        8.01       13.36      4.91 o 
  -6  -8  14       14.45       18.07      9.91 o 
  -5  -8  14        0.40        2.55      3.03 o 
  -4  -8  14        1.03       -2.48      2.48 o 
  -3  -8  14       10.81        7.98      3.12 o 
  -2  -8  14        3.40        6.14      2.81 o 
  -1  -8  14        6.83       12.89      3.20 o 
   0  -8  14       10.12       17.61      3.67 o 
   1  -8  14        7.73       -3.06      5.35 o 
   2  -8  14        3.33        5.56      3.69 o 
   3  -8  14       17.44       21.29      5.06 o 
  -6  -7  14        1.11        3.92      5.91 o 
  -5  -7  14        0.48        0.16      2.63 o 
  -4  -7  14        0.72        0.98      3.15 o 
  -3  -7  14       22.36       26.75      4.03 o 
  -2  -7  14       28.59       36.00      3.98 o 
  -1  -7  14        2.02        3.21      2.67 o 
   0  -7  14       15.39       12.83      6.18 o 
   1  -7  14       32.03       34.72      4.91 o 
   2  -7  14       22.50       15.49      4.71 o 
   3  -7  14        0.25       -1.81      3.56 o 
   4  -7  14        4.96        3.59      4.64 o 
  -6  -6  14        0.53       12.57      7.44 o 
  -5  -6  14       72.13       76.74      6.74 o 
  -4  -6  14      137.31      137.28      8.36 o 
  -3  -6  14      337.76      346.52     29.88 o 
  -2  -6  14      164.69      134.79      7.82 o 
  -1  -6  14        2.57        2.45      1.77 o 
   0  -6  14       74.51       72.86      7.67 o 
   1  -6  14        1.36       -1.84      2.42 o 
   2  -6  14        0.32       -0.07      3.94 o 
   3  -6  14        1.05       -3.12      3.36 o 
   4  -6  14        0.23        4.04      5.37 o 
  -7  -5  14        2.51       -2.03      5.60 o 
  -6  -5  14       40.60       41.49      5.09 o 
  -5  -5  14      100.56       93.29     11.15 o 
  -4  -5  14       47.59       39.04      6.37 o 
  -3  -5  14        0.02       -0.33      4.57 o 
  -2  -5  14        0.74        0.63      2.03 o 
  -1  -5  14        4.94        8.84      1.86 o 
   0  -5  14        0.80        1.56      1.58 o 
   1  -5  14        4.04        1.83      2.52 o 
   2  -5  14        3.62        6.84      3.01 o 
   3  -5  14        5.62        8.88      8.39 o 
   4  -5  14       27.98       32.01      5.68 o 
  -7  -4  14        1.94        5.24      2.45 o 
  -6  -4  14        0.72        4.23      2.79 o 
  -5  -4  14       12.27       10.07      2.86 o 
  -4  -4  14        9.74       10.72      2.50 o 
  -3  -4  14       76.48       70.59      5.00 o 
  -2  -4  14       55.25       49.24      3.16 o 
  -1  -4  14      140.08      132.18      6.43 o 
   0  -4  14        4.30        3.13      2.64 o 
   1  -4  14       48.66       36.57      3.29 o 
   2  -4  14       82.61       74.51      6.57 o 
   3  -4  14        0.93        1.04      3.27 o 
   4  -4  14        0.18        2.16      3.62 o 
   5  -4  14        1.17        3.88      4.77 o 
  -7  -3  14        0.15       -0.53      1.89 o 
  -6  -3  14        0.42       -3.36      3.36 o 
  -5  -3  14        1.99        0.08      1.99 o 
  -4  -3  14        6.71        8.00      2.19 o 
  -3  -3  14        0.05        0.69      1.19 o 
  -2  -3  14       59.63       65.06      3.60 o 
  -1  -3  14       96.26       94.52      4.27 o 
   0  -3  14       28.51       30.84      3.08 o 
   1  -3  14      261.07      236.43      8.64 o 
   2  -3  14        0.41        1.66      1.63 o 
   3  -3  14        0.67        0.86      8.13 o 
   4  -3  14        5.13        1.90      7.30 o 
   5  -3  14        0.38        6.11      8.83 o 
  -8  -2  14        0.14       -1.61      4.92 o 
  -7  -2  14        3.02       -3.32      6.89 o 
  -6  -2  14        7.17       10.18      3.12 o 
  -5  -2  14        2.56        5.24      2.17 o 
  -4  -2  14        0.00       -0.20      1.52 o 
  -3  -2  14        2.28        3.39      1.31 o 
  -2  -2  14       88.73       85.95      5.11 o 
  -1  -2  14      233.29      232.96      7.08 o 
   0  -2  14      188.88      182.34      8.18 o 
   1  -2  14        5.23        4.90      3.20 o 
   2  -2  14        0.34       -0.21      2.30 o 
   3  -2  14       10.78        9.98      2.54 o 
   4  -2  14        7.35        0.09      3.15 o 
   5  -2  14       16.45       20.16      5.03 o 
  -8  -1  14        0.19        1.41      4.39 o 
  -7  -1  14       11.71       11.70      8.19 o 
  -6  -1  14       29.21       17.48      6.39 o 
  -5  -1  14        1.26        0.65      1.92 o 
  -4  -1  14       61.85       66.99      3.88 o 
  -3  -1  14        5.82        7.10      1.88 o 
  -2  -1  14        0.01       -1.18      1.25 o 
  -1  -1  14      117.35      124.32      4.85 o 
   0  -1  14      206.55      216.36      9.06 o 
   1  -1  14      133.77      126.74      6.00 o 
   2  -1  14      186.46      177.35     10.70 o 
   3  -1  14        9.88       10.07      4.03 o 
   4  -1  14       12.98        6.81      4.02 o 
   5  -1  14        0.53       -3.93      4.00 o 
  -8   0  14        2.42       -2.24      2.44 o 
  -7   0  14        1.62        1.26      2.95 o 
  -6   0  14        3.73        4.35      3.01 o 
  -5   0  14       31.96       34.45      2.99 o 
  -4   0  14        4.23        9.45      1.81 o 
  -3   0  14       47.99       46.31      3.18 o 
  -2   0  14       43.31       41.97      2.91 o 
  -1   0  14      688.11      677.69     14.34 o 
   0   0  14        0.17        1.25      1.65 o 
   1   0  14      199.44      209.85      8.06 o 
   2   0  14       33.05       33.33      3.37 o 
   3   0  14        0.01       -2.02      2.02 o 
   4   0  14        4.05       -1.69      4.41 o 
   5   0  14        4.29        0.57      2.78 o 
  -8   1  14        0.07        2.72      2.76 o 
  -7   1  14        4.75        0.58      2.91 o 
  -6   1  14        6.49        4.85      1.92 o 
  -5   1  14        5.77        5.05      1.71 o 
  -4   1  14        3.39        2.25      1.55 o 
  -3   1  14      361.67      384.69     10.11 o 
  -2   1  14      101.07      104.16      4.59 o 
  -1   1  14       36.32       35.11      3.43 o 
   0   1  14      152.00      140.33      7.09 o 
   1   1  14       32.97       32.16      3.66 o 
   2   1  14       32.79       29.50      3.29 o 
   3   1  14        2.67        5.28      2.68 o 
   4   1  14       18.17       15.53      3.24 o 
   5   1  14        8.04       11.70      4.54 o 
  -8   2  14        1.58        4.32      7.87 o 
  -7   2  14        0.79        2.82      4.32 o 
  -6   2  14        9.14       11.43      2.22 o 
  -5   2  14       19.90       22.24      2.45 o 
  -4   2  14      144.20      143.20      5.76 o 
  -3   2  14       41.64       40.32      2.89 o 
  -2   2  14       28.74       22.88      2.24 o 
  -1   2  14       20.83       20.26      3.01 o 
   0   2  14      251.17      236.61      9.69 o 
   1   2  14        3.85        3.47      1.95 o 
   2   2  14       27.56       25.78      3.02 o 
   3   2  14        0.01        1.87      2.51 o 
   4   2  14        9.97        6.43      3.90 o 
   5   2  14        2.18        2.08      2.95 o 
  -7   3  14        1.41       -2.03      2.03 o 
  -6   3  14        9.98        9.55      1.97 o 
  -5   3  14       14.55       17.87      2.39 o 
  -4   3  14        5.66        7.41      1.73 o 
  -3   3  14        5.77        4.34      2.02 o 
  -2   3  14      132.47      132.65      6.88 o 
  -1   3  14      519.08      538.78     16.35 o 
   0   3  14      190.51      175.52      8.36 o 
   1   3  14      115.70      107.09      9.42 o 
   2   3  14       73.64       61.79      5.14 o 
   3   3  14       18.85       18.79      4.02 o 
   4   3  14        1.70       -3.35      4.24 o 
   5   3  14        0.16       -2.90      2.90 o 
  -8   4  14        2.95        9.02      4.87 o 
  -7   4  14        0.01        3.73      1.99 o 
  -6   4  14       32.33       31.89      3.15 o 
  -5   4  14        7.89        7.74      1.99 o 
  -4   4  14       22.14       19.55      2.40 o 
  -3   4  14       35.72       39.99      2.93 o 
  -2   4  14       25.33       27.41      2.45 o 
  -1   4  14      104.42       86.94      5.67 o 
   0   4  14       18.29       11.93      2.67 o 
   1   4  14      115.78       99.85      6.50 o 
   2   4  14        0.47       -0.63      4.85 o 
   3   4  14        2.22        5.84      3.24 o 
   4   4  14       12.95        9.75      5.88 o 
   5   4  14        0.14       -5.85      6.37 o 
  -7   5  14        7.19       12.42      5.37 o 
  -6   5  14        7.62        6.00      2.30 o 
  -5   5  14        1.82        2.49      1.70 o 
  -4   5  14       14.52       10.14      2.00 o 
  -3   5  14        5.31        5.29      1.68 o 
  -2   5  14        3.66        3.27      1.69 o 
  -1   5  14       53.19       48.54      4.38 o 
   0   5  14       34.67       25.21      3.34 o 
   1   5  14        8.98        9.24      2.55 o 
   2   5  14       42.17       36.41      4.25 o 
   3   5  14        0.48       -1.60      4.64 o 
   4   5  14       13.51       13.89      4.21 o 
  -7   6  14        0.12        0.12      2.40 o 
  -6   6  14        6.37        4.97      2.65 o 
  -5   6  14        0.03        0.27      3.03 o 
  -4   6  14        3.78        0.45      2.04 o 
  -3   6  14        1.07        0.87      1.75 o 
  -2   6  14        5.77        4.93      2.11 o 
  -1   6  14       72.84       62.12      6.43 o 
   0   6  14        3.39        3.41      2.40 o 
   1   6  14        2.87        4.14      3.51 o 
   2   6  14        0.31        5.57      4.22 o 
   3   6  14       11.74       17.30      3.69 o 
  -6   7  14        1.09       -2.20      2.20 o 
  -5   7  14        1.23        5.30      3.96 o 
  -4   7  14        0.16        0.52      2.08 o 
  -3   7  14        1.27        2.23      1.73 o 
  -2   7  14        0.94        0.20      3.06 o 
  -1   7  14       14.16       12.28      2.91 o 
   0   7  14        5.36        5.94      2.61 o 
   1   7  14        6.32        2.29      2.30 o 
   2   7  14        4.44        1.78      2.59 o 
   3   7  14        0.03        0.54      6.36 o 
  -6   8  14        5.35        1.26      3.26 o 
  -5   8  14       16.86       20.48      7.73 o 
  -4   8  14        0.05       -0.78      4.12 o 
  -3   8  14       22.62       24.00      5.56 o 
  -2   8  14        7.34       11.45      3.12 o 
  -1   8  14        8.70        3.58      2.85 o 
   0   8  14       20.35       13.76      6.49 o 
   1   8  14        1.81        2.38      4.54 o 
   2   8  14        2.33        5.79      3.12 o 
  -5   9  14       17.34       13.86      4.12 o 
  -4   9  14        4.05        6.35      2.98 o 
  -3   9  14        3.23        3.23      3.64 o 
  -2   9  14        0.12        1.23      4.04 o 
  -1   9  14        3.27        5.46      2.97 o 
   0   9  14        0.04       -1.43      2.87 o 
   1   9  14       20.97       18.71      3.77 o 
  -4  10  14        7.14        6.07      4.04 o 
  -3  10  14        6.39       11.05      5.47 o 
  -2  10  14        2.15       11.28      5.24 o 
  -1  10  14        0.01       -4.24      4.24 o 
   0  10  14        3.85        9.01      3.39 o 
   1  10  14       21.34       35.11      7.73 o 
  -1 -11  15       29.51       42.55      6.01 o 
   0 -11  15        2.69        1.66      4.64 o 
  -3 -10  15       16.99       21.27      5.27 o 
  -2 -10  15       11.21       20.99      5.12 o 
  -1 -10  15        9.42        9.65      4.05 o 
   0 -10  15        5.76        5.61      3.58 o 
   1 -10  15        0.04       -0.43      7.67 o 
  -5  -9  15        8.06       10.51      9.56 o 
  -4  -9  15        7.66        7.94      3.37 o 
  -3  -9  15        1.09        2.40      3.55 o 
  -2  -9  15        0.83        0.69      2.98 o 
  -1  -9  15        6.73        5.22      3.43 o 
   0  -9  15        9.42        7.90      7.50 o 
   1  -9  15        2.61        5.81      7.39 o 
   2  -9  15       46.57       55.37     12.52 o 
   3  -9  15       30.72       56.64      9.56 o 
  -5  -8  15        7.39       19.07      7.67 o 
  -4  -8  15        9.91       14.17      3.55 o 
  -3  -8  15       17.11       22.79      4.12 o 
  -2  -8  15        2.87        2.09      3.21 o 
  -1  -8  15       27.07       18.75      6.21 o 
   0  -8  15        0.29        2.40      6.18 o 
   1  -8  15        6.00        5.67      6.81 o 
   2  -8  15        2.70        7.79      4.22 o 
   3  -8  15       22.29       37.10     12.40 o 
  -6  -7  15        4.09       -1.64      5.57 o 
  -5  -7  15       25.76       18.04      3.96 o 
  -4  -7  15       13.74       21.80      4.04 o 
  -3  -7  15      112.48      104.26      7.18 o 
  -2  -7  15       18.98       18.25      5.11 o 
  -1  -7  15        0.03       -2.89      2.89 o 
   0  -7  15       21.34       17.10      7.13 o 
   1  -7  15        0.56        5.51      3.28 o 
   2  -7  15       18.70       29.58      4.94 o 
   3  -7  15        8.75        7.60      4.80 o 
  -6  -6  15       32.03       41.33      5.40 o 
  -5  -6  15      162.91      158.40      9.74 o 
  -4  -6  15       18.84       13.24      5.86 o 
  -3  -6  15       14.76       10.39      3.87 o 
  -2  -6  15       50.93       58.80      6.95 o 
  -1  -6  15        0.16        1.92      2.48 o 
   0  -6  15       30.15       35.78      4.52 o 
   1  -6  15       46.02       49.51      5.70 o 
   2  -6  15       19.21       18.71      5.10 o 
   3  -6  15        5.58        7.23      3.97 o 
   4  -6  15        2.48        3.54      4.97 o 
  -6  -5  15        6.63       10.12      7.10 o 
  -5  -5  15      120.74      129.21     15.41 o 
  -4  -5  15       34.37       32.37      5.76 o 
  -3  -5  15        7.52        8.13      2.52 o 
  -2  -5  15       20.79       15.68      2.86 o 
  -1  -5  15      238.74      208.36      7.13 o 
   0  -5  15       23.49       23.84      2.85 o 
   1  -5  15       43.68       47.44      5.29 o 
   2  -5  15       13.10       20.52      3.91 o 
   3  -5  15        0.01        2.22      3.66 o 
   4  -5  15       11.77       20.26      5.29 o 
  -7  -4  15        3.60        6.97      2.98 o 
  -6  -4  15       23.50       16.76      7.33 o 
  -5  -4  15       41.22       34.14      4.39 o 
  -4  -4  15        3.72        5.00      2.11 o 
  -3  -4  15       52.51       46.43      5.94 o 
  -2  -4  15       57.44       58.93      3.60 o 
  -1  -4  15       21.28       16.82      2.07 o 
   0  -4  15        6.65        8.65      2.23 o 
   1  -4  15       56.30       56.68      4.22 o 
   2  -4  15        0.31        0.84      2.45 o 
   3  -4  15        3.51        0.22      6.14 o 
   4  -4  15        0.49       12.57      4.28 o 
  -7  -3  15        0.07        4.15      2.96 o 
  -6  -3  15       25.35       20.41      4.04 o 
  -5  -3  15       23.58       26.78      5.54 o 
  -4  -3  15       42.45       41.85      8.52 o 
  -3  -3  15       11.23       10.14      2.35 o 
  -2  -3  15       54.98       56.56      3.61 o 
  -1  -3  15       31.89       29.24      2.65 o 
   0  -3  15        0.10        4.08      1.96 o 
   1  -3  15       63.82       53.53      3.98 o 
   2  -3  15       11.74       10.12      2.25 o 
   3  -3  15        0.09        2.95      5.45 o 
   4  -3  15        0.10        4.11      3.82 o 
  -7  -2  15        0.03       -0.06      2.63 o 
  -6  -2  15       17.70       16.51      3.54 o 
  -5  -2  15       42.58       41.04      4.44 o 
  -4  -2  15        1.54        0.56      1.82 o 
  -3  -2  15       23.38       25.57      2.48 o 
  -2  -2  15      123.96      117.05      5.20 o 
  -1  -2  15      476.06      452.92     14.73 o 
   0  -2  15       51.11       38.75      3.69 o 
   1  -2  15       10.51        9.35      2.62 o 
   2  -2  15        9.27        6.51      2.20 o 
   3  -2  15       11.09        8.38      2.49 o 
   4  -2  15       17.93       21.25      4.42 o 
   5  -2  15        0.78       21.24     10.71 o 
  -7  -1  15        1.49        0.41      4.17 o 
  -6  -1  15        3.40        5.39      4.07 o 
  -5  -1  15        5.95        4.62      2.45 o 
  -4  -1  15        1.66        1.05      1.60 o 
  -3  -1  15      259.54      272.60     15.32 o 
  -2  -1  15      587.63      588.71     13.49 o 
  -1  -1  15       66.94       69.07      5.09 o 
   0  -1  15       84.18       89.22      5.64 o 
   1  -1  15      140.69      148.81      7.70 o 
   2  -1  15       27.66       30.35      3.30 o 
   3  -1  15        8.35        7.89      4.21 o 
   4  -1  15        0.19       -2.45      2.45 o 
   5  -1  15       20.22       37.28     12.40 o 
  -8   0  15        2.73       10.51      9.56 o 
  -7   0  15       10.97        5.46      3.97 o 
  -6   0  15       12.28        9.70      3.00 o 
  -5   0  15       18.06       18.59      2.45 o 
  -4   0  15       57.77       61.02      3.77 o 
  -3   0  15      225.21      237.14      7.65 o 
  -2   0  15      125.44      132.11      5.40 o 
  -1   0  15       27.58       24.94      3.62 o 
   0   0  15       26.73       26.42      3.28 o 
   1   0  15       86.95       91.51      5.94 o 
   2   0  15       10.08        6.66      2.47 o 
   3   0  15        4.12        1.82      4.37 o 
   4   0  15        0.29        2.23      3.45 o 
   5   0  15        1.32        6.87      8.30 o 
  -8   1  15        7.62        3.18      8.50 o 
  -7   1  15        0.75        2.50      5.60 o 
  -6   1  15        0.52       -0.67      2.33 o 
  -5   1  15        2.40       -1.02      1.56 o 
  -4   1  15       53.16       54.85      4.27 o 
  -3   1  15      170.38      175.29      6.52 o 
  -2   1  15       10.62        8.84      1.79 o 
  -1   1  15      578.24      568.67     17.11 o 
   0   1  15        0.00       -0.69      1.75 o 
   1   1  15        0.00       -1.21      1.69 o 
   2   1  15        0.25        1.36      1.71 o 
   3   1  15        6.29        8.51      2.67 o 
   4   1  15        2.28        0.64      3.53 o 
   5   1  15        0.39       -1.91     11.02 o 
  -8   2  15        2.95       -8.19      8.19 o 
  -7   2  15        1.03       -3.73      4.05 o 
  -6   2  15        4.29        5.88      1.73 o 
  -5   2  15       45.88       39.26      3.27 o 
  -4   2  15       15.49       15.87      2.22 o 
  -3   2  15        5.33        4.41      1.39 o 
  -2   2  15      114.99      110.38      4.92 o 
  -1   2  15      122.49      125.26      6.95 o 
   0   2  15      206.35      192.55     16.64 o 
   1   2  15       30.24       28.54      3.50 o 
   2   2  15       39.06       45.70      4.60 o 
   3   2  15       50.47       61.59      7.10 o 
   4   2  15        3.69        0.09      2.50 o 
   5   2  15        0.74       -5.52      7.27 o 
  -7   3  15        0.81        0.57      1.90 o 
  -6   3  15       13.45       17.55      2.60 o 
  -5   3  15       24.57       30.10      2.90 o 
  -4   3  15        2.41        0.32      1.55 o 
  -3   3  15      266.66      249.55      7.96 o 
  -2   3  15      254.33      242.07     11.09 o 
  -1   3  15       17.04       16.73      2.76 o 
   0   3  15       19.06       14.00      2.73 o 
   1   3  15        7.09        8.14      2.60 o 
   2   3  15       18.11       21.14      4.72 o 
   3   3  15        8.02       10.68      3.07 o 
   4   3  15        1.79        4.38      4.89 o 
  -7   4  15       17.63       15.88      3.27 o 
  -6   4  15        0.70        2.09      2.06 o 
  -5   4  15       23.45       24.26      2.76 o 
  -4   4  15       85.29       94.52      4.90 o 
  -3   4  15        5.08        6.80      2.17 o 
  -2   4  15      198.30      174.47      8.33 o 
  -1   4  15       45.93       40.90      4.41 o 
   0   4  15        6.09       14.95      4.48 o 
   1   4  15       27.13       28.76      5.01 o 
   2   4  15        8.69        8.69      2.88 o 
   3   4  15        0.82       -0.67      2.46 o 
   4   4  15        0.03        7.25      3.98 o 
  -7   5  15        3.91        2.81      5.40 o 
  -6   5  15       10.38       13.90      5.45 o 
  -5   5  15        3.15        2.70      3.73 o 
  -4   5  15       10.86        9.85      2.01 o 
  -3   5  15        2.87        5.74      1.84 o 
  -2   5  15        0.69        1.30      2.34 o 
  -1   5  15       20.77       19.64      3.12 o 
   0   5  15       23.43       18.46      3.51 o 
   1   5  15        6.21        9.98      2.91 o 
   2   5  15       15.01       18.40      4.95 o 
   3   5  15       10.90       17.27      3.57 o 
   4   5  15        0.37       14.17      5.27 o 
  -6   6  15        0.01        0.31      2.24 o 
  -5   6  15        2.40        3.60      1.77 o 
  -4   6  15        1.09       -0.84      1.55 o 
  -3   6  15       17.68       16.98      2.28 o 
  -2   6  15       20.60       18.35      3.31 o 
  -1   6  15        0.08       -0.36      2.37 o 
   0   6  15        0.68        0.05      4.08 o 
   1   6  15        0.20       -0.01      2.64 o 
   2   6  15        4.00       -1.01      6.68 o 
   3   6  15        0.01       -0.74      5.55 o 
  -6   7  15        0.01       -1.55      2.98 o 
  -5   7  15        0.06        3.89      2.33 o 
  -4   7  15        6.60        5.21      1.88 o 
  -3   7  15       39.64       36.96      4.36 o 
  -2   7  15        1.36        0.87      2.51 o 
  -1   7  15        9.79       11.88      2.95 o 
   0   7  15       11.40        6.60      3.32 o 
   1   7  15        0.15       -2.45      2.45 o 
   2   7  15        2.91        0.89      2.92 o 
   3   7  15        4.98       -1.63      4.38 o 
  -5   8  15       23.94       23.46      4.70 o 
  -4   8  15        3.83        2.82      2.35 o 
  -3   8  15        4.60       -1.06      2.68 o 
  -2   8  15        4.99        4.70      3.81 o 
  -1   8  15        0.66       -0.06      3.18 o 
   0   8  15        1.58        3.03      2.46 o 
   1   8  15       12.17       14.45      6.67 o 
   2   8  15        9.98       16.32      5.30 o 
  -4   9  15        5.70        8.16      3.78 o 
  -3   9  15        0.07        1.29      3.95 o 
  -2   9  15        4.54        7.64      3.26 o 
  -1   9  15        2.26        4.96      3.00 o 
   0   9  15        7.93       11.79      3.52 o 
   1   9  15       12.44       15.04      4.29 o 
  -1  10  15        2.30        3.98      5.24 o 
   0  10  15        0.35        5.90      5.32 o 
  -2 -10  16        0.29       -1.57      4.32 o 
  -1 -10  16        3.41        6.67      4.81 o 
   0 -10  16       14.17       20.64     10.05 o 
  -3  -9  16        1.79        0.29      3.92 o 
  -2  -9  16        0.37        9.68      3.95 o 
  -1  -9  16       10.83        9.51      4.47 o 
   0  -9  16        0.11       10.88      7.79 o 
   1  -9  16        4.23       21.04      8.47 o 
  -5  -8  16        0.00       13.97      8.82 o 
  -4  -8  16        0.16        1.59      3.09 o 
  -3  -8  16        1.27        6.78      2.96 o 
  -2  -8  16        3.72        3.69      3.61 o 
  -1  -8  16        9.22        5.07      3.89 o 
   0  -8  16        7.15       -0.74      6.24 o 
   1  -8  16       20.35       30.35      9.16 o 
   2  -8  16       23.62       33.51      5.85 o 
  -5  -7  16       11.22       11.70      3.76 o 
  -4  -7  16        0.08       -2.54      3.51 o 
  -3  -7  16        1.30        5.11      4.45 o 
  -2  -7  16        7.45        9.09      2.73 o 
  -1  -7  16        1.85       -2.15      3.15 o 
   1  -7  16        0.76        8.38      4.29 o 
   2  -7  16        0.14       -3.78      3.88 o 
   3  -7  16        0.63       -4.07     10.64 o 
  -6  -6  16        4.57        8.81      4.15 o 
  -5  -6  16       26.74       23.17      4.21 o 
  -4  -6  16       25.31       19.92      3.97 o 
  -3  -6  16        3.75        1.68      2.71 o 
  -2  -6  16       13.76        8.23      2.62 o 
  -1  -6  16        3.95        3.48      3.26 o 
   0  -6  16        8.51        4.04      3.38 o 
   1  -6  16       10.81       10.48      4.51 o 
   2  -6  16        0.31       -1.42      3.28 o 
   3  -6  16        1.38        0.59      5.94 o 
  -6  -5  16       28.28       32.32      5.07 o 
  -5  -5  16       62.61       64.92     11.62 o 
  -4  -5  16      107.97      110.52      7.16 o 
  -3  -5  16       15.32       13.99      2.90 o 
  -2  -5  16       24.91       17.01      2.89 o 
  -1  -5  16        5.76        1.12      2.10 o 
   0  -5  16       12.23       15.71      2.82 o 
   1  -5  16        3.23        5.24      2.97 o 
   2  -5  16        2.22        7.44      3.53 o 
   3  -5  16        1.90        3.40      4.09 o 
   4  -5  16        0.04       -8.07      8.07 o 
  -6  -4  16       68.42       67.61     10.56 o 
  -5  -4  16        0.06       -2.40      2.40 o 
  -4  -4  16       33.04       32.55      3.80 o 
  -3  -4  16        1.71       -1.06      4.54 o 
  -2  -4  16       17.92       18.42      2.30 o 
  -1  -4  16        7.76       12.61      2.41 o 
   0  -4  16        1.15       -1.10      1.69 o 
   1  -4  16       13.48       16.44      2.74 o 
   2  -4  16       30.09       26.06      7.30 o 
   3  -4  16       10.10       11.73     10.79 o 
   4  -4  16        0.67        1.83      7.99 o 
  -7  -3  16        0.68       -2.35      2.92 o 
  -6  -3  16        5.51        7.46      4.77 o 
  -5  -3  16       11.13       13.12      2.66 o 
  -4  -3  16       67.84       76.93      5.73 o 
  -3  -3  16       70.89       66.44      5.00 o 
  -2  -3  16       25.24       24.96      2.71 o 
  -1  -3  16        6.94        9.13      2.20 o 
   0  -3  16       99.59      102.96      6.38 o 
   1  -3  16        0.59        1.37      1.83 o 
   2  -3  16       11.89       11.61      2.58 o 
   3  -3  16        0.94       -1.02      3.41 o 
   4  -3  16        9.79        5.30      4.44 o 
  -7  -2  16        1.02        5.44      3.45 o 
  -6  -2  16        0.31       -0.82      2.51 o 
  -5  -2  16        8.72        7.90      2.79 o 
  -4  -2  16       59.12       67.14      5.22 o 
  -3  -2  16        2.38        4.71      1.60 o 
  -2  -2  16        5.34        4.41      1.69 o 
  -1  -2  16      132.90      127.71      7.04 o 
   0  -2  16       13.08       12.63      2.28 o 
   1  -2  16       34.67       33.84      3.79 o 
   2  -2  16        6.64        6.64      2.58 o 
   3  -2  16        8.15       19.75      4.61 o 
   4  -2  16        1.21       -1.28      4.74 o 
  -7  -1  16        2.06        2.85      6.80 o 
  -6  -1  16        0.71       -2.73      2.73 o 
  -5  -1  16        2.50        4.28      2.52 o 
  -4  -1  16       26.43       27.63      2.82 o 
  -3  -1  16      150.42      144.10      8.52 o 
  -2  -1  16      147.91      145.85      5.77 o 
  -1  -1  16      113.24      114.85      6.63 o 
   0  -1  16       16.34       18.44      3.12 o 
   1  -1  16        3.58        5.59      2.04 o 
   2  -1  16        0.98        0.55      4.39 o 
   3  -1  16       25.68       24.87      5.28 o 
   4  -1  16       13.80       12.19      5.23 o 
  -7   0  16        0.10        2.10      2.94 o 
  -6   0  16        6.31        4.90      2.75 o 
  -5   0  16        0.15        0.38      2.12 o 
  -4   0  16        0.44        1.77      2.16 o 
  -3   0  16        0.98        0.51      1.60 o 
  -2   0  16      217.51      203.47      9.08 o 
  -1   0  16       33.70       30.26      3.45 o 
   0   0  16      156.17      150.35      7.84 o 
   1   0  16       18.96       21.20      3.21 o 
   2   0  16       36.84       33.71      4.14 o 
   3   0  16        0.94        5.17      2.52 o 
   4   0  16       10.37       15.73      3.47 o 
  -7   1  16        2.35        5.73      3.51 o 
  -6   1  16        0.02        5.46      2.76 o 
  -5   1  16       79.63       94.59      5.39 o 
  -4   1  16       78.63       82.46      8.43 o 
  -3   1  16       69.58       71.68      4.19 o 
  -2   1  16      159.85      156.41     13.26 o 
  -1   1  16        1.19        1.58      2.78 o 
   0   1  16        7.88        9.11      2.20 o 
   1   1  16        4.22        5.81      2.39 o 
   2   1  16        8.14        6.47      2.49 o 
   3   1  16        4.74       10.63      5.37 o 
   4   1  16       20.46       25.23      4.00 o 
  -7   2  16        0.14        2.97      6.64 o 
  -6   2  16       12.67       14.60      2.67 o 
  -5   2  16       86.15       88.10      5.05 o 
  -4   2  16      163.28      175.11      6.96 o 
  -3   2  16      139.60      142.66      6.00 o 
  -2   2  16       46.65       44.00      4.22 o 
  -1   2  16        2.53        0.60      1.81 o 
   0   2  16       12.34       13.52      3.31 o 
   1   2  16       20.94       27.57      3.63 o 
   2   2  16        4.68        6.15      3.61 o 
   3   2  16       10.99       12.68      3.32 o 
   4   2  16        1.85        4.27      3.31 o 
  -7   3  16        3.52        1.00      2.34 o 
  -6   3  16       61.14       71.44      4.63 o 
  -5   3  16        1.15        2.27      1.65 o 
  -4   3  16        4.44        3.68      1.81 o 
  -3   3  16       19.05       20.03      2.41 o 
  -2   3  16      157.97      151.81      7.88 o 
  -1   3  16        2.47        6.85      2.43 o 
   0   3  16       11.47       13.19      2.72 o 
   1   3  16       10.48       16.65      3.22 o 
   2   3  16        2.76       10.07      5.20 o 
   3   3  16       19.30       22.28      3.93 o 
   4   3  16        2.30       -3.34      3.34 o 
  -7   4  16        0.36       -0.69      3.78 o 
  -6   4  16        0.01        2.66      1.83 o 
  -5   4  16        5.24        2.09      1.79 o 
  -4   4  16      111.89      116.20      5.54 o 
  -3   4  16       93.04       97.25      4.90 o 
  -2   4  16       34.51       26.30      3.44 o 
  -1   4  16       91.72       84.12      5.99 o 
   0   4  16        4.62        1.66      2.23 o 
   1   4  16        6.61        6.45      2.38 o 
   2   4  16        0.01       -1.42      2.28 o 
   3   4  16        5.49       -0.56      3.94 o 
  -6   5  16        0.81        0.29      3.77 o 
  -5   5  16       11.94       16.57      2.45 o 
  -4   5  16        0.02        3.10      1.86 o 
  -3   5  16       94.10       88.84      6.26 o 
  -2   5  16       17.28       17.04      2.94 o 
  -1   5  16       47.70       50.98      4.76 o 
   0   5  16        4.87        6.89      2.95 o 
   1   5  16        3.91        1.41      3.03 o 
   2   5  16        0.11       -2.11      2.66 o 
   3   5  16        4.92       -2.73      2.73 o 
  -6   6  16        0.14        3.89      3.76 o 
  -5   6  16        8.55        8.06      2.45 o 
  -4   6  16        3.52        4.24      2.02 o 
  -3   6  16        0.13        0.86      2.33 o 
  -2   6  16       17.78       16.61      3.28 o 
  -1   6  16        0.11        2.19      2.49 o 
   0   6  16       18.73       14.84      3.25 o 
   1   6  16        0.18       -1.47      2.67 o 
   2   6  16        9.19        9.49      3.37 o 
   3   6  16       11.85       15.00      5.61 o 
  -5   7  16        1.88        4.31      2.36 o 
  -4   7  16        4.13        3.89      2.00 o 
  -3   7  16       11.52       15.55      3.42 o 
  -2   7  16        4.72        4.28      2.67 o 
  -1   7  16        1.94        1.44      2.46 o 
   0   7  16        2.51        2.97      7.13 o 
   1   7  16       17.19       24.87      4.08 o 
   2   7  16        1.16        6.38      4.69 o 
  -5   8  16        0.05        5.18      3.23 o 
  -4   8  16        0.39        1.55      3.03 o 
  -3   8  16        5.40        5.89      4.37 o 
  -2   8  16        2.54       -1.07      2.41 o 
  -1   8  16        0.05       -1.12      2.59 o 
   0   8  16        0.17       -1.06      6.91 o 
   1   8  16        1.01       13.31      5.12 o 
  -2   9  16        1.55        0.49      4.52 o 
  -1   9  16        3.53        5.99      4.31 o 
   0   9  16        0.86        4.64      5.38 o 
  -3  -9  17        0.43        0.86      4.12 o 
  -2  -9  17        2.60       11.59      4.55 o 
   1  -9  17       43.37       27.70     10.57 o 
  -4  -8  17        0.38        5.89      3.33 o 
  -3  -8  17        1.90        1.23      3.78 o 
  -2  -8  17        3.53        3.18      3.81 o 
   1  -8  17        8.61       11.71      8.13 o 
   2  -8  17        3.00        0.46      6.60 o 
  -5  -7  17        0.97       13.94      8.45 o 
  -4  -7  17        0.04        3.17      3.03 o 
  -3  -7  17        2.11        4.49      2.86 o 
  -2  -7  17        8.89        6.73      3.35 o 
   1  -7  17        4.41        0.97      4.61 o 
   2  -7  17       18.67       20.31      5.25 o 
  -5  -6  17        5.94        7.93      3.68 o 
  -4  -6  17        4.05        7.85      3.16 o 
  -3  -6  17        5.54        4.34      2.50 o 
  -2  -6  17        0.12       -1.26      2.22 o 
   0  -6  17        0.05        3.92      3.46 o 
   1  -6  17        1.65       -0.17      4.07 o 
   2  -6  17        0.01        0.82      4.38 o 
   3  -6  17        6.89       -7.76      7.76 o 
  -6  -5  17        5.27        6.92      3.42 o 
  -5  -5  17        2.14        0.03      2.84 o 
  -4  -5  17        3.80        8.47      2.69 o 
  -3  -5  17        1.07        1.11      1.97 o 
  -2  -5  17        6.52        3.89      2.46 o 
  -1  -5  17        1.28        5.15      3.06 o 
   0  -5  17       10.29       11.94      3.64 o 
   1  -5  17        2.88        4.98      3.69 o 
   2  -5  17        0.13        5.31      3.38 o 
   3  -5  17       10.54       12.27      5.03 o 
  -6  -4  17        3.92        5.10      3.56 o 
  -5  -4  17        0.01        2.64      2.43 o 
  -4  -4  17       10.14       12.82      3.00 o 
  -3  -4  17       67.60       59.57      5.12 o 
  -2  -4  17        8.77        7.85      2.55 o 
  -1  -4  17        0.50       -1.56      1.83 o 
   0  -4  17       21.93       22.85      4.14 o 
   1  -4  17        4.71       11.74      4.15 o 
   2  -4  17       10.88        6.24      4.35 o 
   3  -4  17        8.04       10.15      3.98 o 
  -6  -3  17        0.33        6.58      3.26 o 
  -5  -3  17       11.75       11.57      2.70 o 
  -4  -3  17        5.53       11.40      2.85 o 
  -3  -3  17       44.52       44.85      4.38 o 
  -2  -3  17       31.99       31.56      7.45 o 
  -1  -3  17        4.42        3.19      3.99 o 
   0  -3  17       28.57       30.83      3.65 o 
   1  -3  17        1.25        2.36      2.14 o 
   2  -3  17        0.88        2.81      3.49 o 
   3  -3  17        0.98        8.24      3.97 o 
   4  -3  17        0.95       10.48      9.19 o 
  -6  -2  17        7.18       -2.45      3.84 o 
  -5  -2  17        0.01        2.13      2.15 o 
  -4  -2  17       24.60       23.27      3.34 o 
  -3  -2  17        0.15       -0.35      1.60 o 
  -2  -2  17       38.61       37.86      3.91 o 
  -1  -2  17       10.77        9.59      2.29 o 
   0  -2  17        1.09        2.59      1.82 o 
   1  -2  17        1.01        4.83      2.08 o 
   2  -2  17        0.06        2.02      1.99 o 
   3  -2  17        3.26       13.68      5.18 o 
   4  -2  17       23.50       25.60     11.02 o 
  -7  -1  17        7.94       -0.52      8.16 o 
  -6  -1  17        1.00       -1.21      2.49 o 
  -5  -1  17        0.59        2.33      2.35 o 
  -4  -1  17       29.70       29.38      2.87 o 
  -3  -1  17       88.51       94.37      4.86 o 
  -2  -1  17       22.84       22.60      3.13 o 
  -1  -1  17        1.03        3.31      1.72 o 
   0  -1  17       15.78       17.90      2.90 o 
   1  -1  17        1.91        0.66      2.03 o 
   2  -1  17        0.73        1.73      2.10 o 
   3  -1  17       30.93       43.03      4.81 o 
   4  -1  17       10.23       14.46     10.16 o 
  -7   0  17        5.70       -6.70      6.70 o 
  -6   0  17        6.61        3.71      2.71 o 
  -5   0  17      117.14      112.82      7.45 o 
  -4   0  17      106.52      114.50      5.61 o 
  -3   0  17       17.07       17.44      2.42 o 
  -2   0  17        8.53        6.87      2.27 o 
  -1   0  17       21.81       19.94      2.91 o 
   0   0  17       12.71        9.45      2.51 o 
   1   0  17        1.53        2.41      1.91 o 
   2   0  17        1.78       -0.61      4.21 o 
   3   0  17       10.80       16.78      3.54 o 
   4   0  17       97.80      142.58     12.72 o 
  -7   1  17       19.54       -2.52      6.64 o 
  -6   1  17        9.75       11.56      3.63 o 
  -5   1  17      101.85      121.18      6.08 o 
  -4   1  17        3.96        6.91      3.01 o 
  -3   1  17        0.60        2.48      2.40 o 
  -2   1  17        0.49       -1.69      1.69 o 
  -1   1  17       34.38       42.90      4.19 o 
   0   1  17       16.40       17.15      2.96 o 
   1   1  17        0.53        0.09      2.42 o 
   2   1  17       18.19       26.78      3.71 o 
   3   1  17        0.70       -1.57      2.76 o 
   4   1  17        3.82       10.33      5.24 o 
  -7   2  17        2.40       -1.80      6.24 o 
  -6   2  17        0.53        0.13      2.04 o 
  -5   2  17       22.00       21.52      2.75 o 
  -4   2  17        0.05        1.29      1.83 o 
  -3   2  17      127.40      143.55      6.26 o 
  -2   2  17       20.03       20.83      3.22 o 
  -1   2  17        0.00        2.03      1.83 o 
   0   2  17       35.85       41.45      4.17 o 
   1   2  17        4.09        3.02      2.23 o 
   2   2  17        0.52        2.80      2.44 o 
   3   2  17        0.77        1.94      2.85 o 
  -7   3  17       16.21       20.56      6.93 o 
  -6   3  17        0.89        7.61      1.99 o 
  -5   3  17        1.19        1.76      3.03 o 
  -4   3  17      115.96      127.48      6.49 o 
  -3   3  17       15.58       14.46      3.19 o 
  -2   3  17        3.28        1.66      2.39 o 
  -1   3  17        2.60        0.70      2.12 o 
   0   3  17       29.37       26.79      3.75 o 
   1   3  17        7.77        7.74      3.11 o 
   2   3  17        6.09        7.67      2.69 o 
   3   3  17        0.24       -6.61      6.77 o 
  -7   4  17        4.51        9.71      4.75 o 
  -6   4  17        2.11        7.72      2.24 o 
  -5   4  17       43.00       47.43      3.77 o 
  -4   4  17       10.64       12.26      2.73 o 
  -3   4  17       43.20       53.41      4.95 o 
  -2   4  17       17.01        7.87      3.69 o 
  -1   4  17        0.92        1.25      2.23 o 
   0   4  17        1.42        2.50      2.36 o 
   1   4  17       27.05       24.46      3.75 o 
   2   4  17        0.05        3.37      3.16 o 
  -6   5  17        8.44        7.52      2.49 o 
  -5   5  17        9.42       11.82      2.48 o 
  -4   5  17       25.81       21.83      2.74 o 
  -3   5  17        2.93        3.09      2.29 o 
  -2   5  17        0.00       -4.72      4.72 o 
  -1   5  17       17.96       10.62      5.90 o 
   0   5  17        8.50       11.46      3.12 o 
   1   5  17        0.14       -1.74      2.72 o 
   2   5  17        1.78        1.65      2.62 o 
  -5   6  17        4.18        6.18      3.37 o 
  -4   6  17        0.63        1.00      2.13 o 
  -3   6  17       25.46       19.55      4.68 o 
  -2   6  17        0.05       -0.87      4.85 o 
  -1   6  17        0.08        1.96      2.65 o 
   0   6  17        5.43        3.89      2.79 o 
   1   6  17       21.71       26.85      4.55 o 
  -5   7  17        2.07        0.00      3.69 o 
  -4   7  17        9.30       10.54      3.37 o 
  -3   7  17        4.67        2.62      3.61 o 
  -2   7  17        0.31        1.27      2.83 o 
  -1   7  17        7.49        9.98      3.25 o 
   0   7  17        0.06        2.79      3.55 o 
   1   7  17       13.95       21.99      5.98 o 
  -3   8  17        2.18       -0.11      3.95 o 
  -2   8  17        0.35        0.92      4.72 o 
  -1   8  17        5.35        4.52      4.52 o 
  -2   9  17        1.51        3.29      5.44 o 
  -2  -9  18       17.80       35.79      6.61 o 
  -4  -8  18        1.49        7.16      7.93 o 
  -3  -8  18        0.05       -0.69      3.44 o 
  -2  -8  18        0.31        2.55      4.18 o 
  -4  -7  18        2.30       11.75      3.91 o 
  -3  -7  18       20.14       24.13      4.24 o 
  -5  -6  18        0.61       -3.09      3.94 o 
  -4  -6  18        9.43        8.77      4.34 o 
  -3  -6  18        1.29        2.06      2.31 o 
  -2  -6  18        1.12        3.01      3.21 o 
   1  -6  18        4.34       14.34      5.24 o 
   2  -6  18       22.24       36.19      7.82 o 
  -5  -5  18        1.51        0.68      2.98 o 
  -4  -5  18        0.07       -0.56      4.84 o 
  -3  -5  18        2.12        0.48      5.98 o 
  -2  -5  18        0.73        6.50      3.55 o 
  -1  -5  18       15.78       16.03      4.41 o 
   0  -5  18        5.52       16.66      4.44 o 
   1  -5  18       10.99       16.06      5.12 o 
   2  -5  18        2.95        1.40      4.67 o 
  -5  -4  18       29.76       18.83      3.75 o 
  -4  -4  18        5.34       23.45      4.95 o 
  -3  -4  18       21.08       23.64      3.56 o 
  -2  -4  18        6.70        7.93      3.87 o 
  -1  -4  18       17.31       15.44      2.91 o 
   0  -4  18        9.80       14.86      2.94 o 
   1  -4  18       14.16       16.95      4.67 o 
   2  -4  18       22.43       31.04      6.64 o 
  -6  -3  18        3.92        4.08      9.56 o 
  -5  -3  18       28.30       26.30      4.11 o 
  -4  -3  18        0.46        0.95      2.35 o 
  -3  -3  18       53.81       47.86      4.63 o 
  -2  -3  18       12.25       13.85      3.55 o 
  -1  -3  18        0.25        1.35      2.40 o 
   0  -3  18        0.11        1.91      2.07 o 
   1  -3  18        0.05        1.76      2.28 o 
   2  -3  18       12.01       15.15      5.33 o 
  -6  -2  18        9.78       13.02      3.84 o 
  -5  -2  18        0.22        3.51      2.24 o 
  -4  -2  18       17.69       14.11      3.03 o 
  -3  -2  18       39.29       35.78      3.24 o 
  -2  -2  18       10.86       10.21      2.48 o 
  -1  -2  18        2.62        4.75      2.02 o 
   0  -2  18        0.15        0.39      2.00 o 
   1  -2  18        2.96        6.92      3.09 o 
   2  -2  18        3.20       -1.53      2.13 o 
  -6  -1  18       17.02       24.65      4.31 o 
  -5  -1  18       22.38       26.15      4.16 o 
  -4  -1  18        7.53        3.11      2.32 o 
  -3  -1  18        1.54        3.06      1.70 o 
  -2  -1  18        2.91        3.78      2.03 o 
  -1  -1  18       24.85       26.14      3.47 o 
   0  -1  18        0.31        0.10      2.61 o 
   1  -1  18       19.35       26.10      3.64 o 
   2  -1  18        8.41       15.53      3.65 o 
   3  -1  18        1.42        0.94      4.12 o 
  -6   0  18        6.71        5.56      3.46 o 
  -5   0  18       23.44       22.81      4.11 o 
  -4   0  18        9.48       10.54      2.28 o 
  -3   0  18       17.80       22.86      6.60 o 
  -2   0  18        0.88        0.60      1.74 o 
  -1   0  18        0.45        4.49      2.50 o 
   0   0  18        1.65        1.77      2.17 o 
   1   0  18        4.02        1.75      2.23 o 
   2   0  18       36.02       42.95      4.84 o 
   3   0  18        0.16        2.20      3.84 o 
  -6   1  18        1.15        0.45      3.26 o 
  -5   1  18        1.31        3.54      2.44 o 
  -4   1  18       25.37       25.13      2.95 o 
  -3   1  18       35.35       35.97      4.15 o 
  -2   1  18        0.88        4.27      2.01 o 
  -1   1  18        5.27        2.85      2.18 o 
   0   1  18       12.04        9.91      2.54 o 
   1   1  18        3.47        2.88      2.24 o 
   2   1  18       23.87       33.48      6.37 o 
   3   1  18        9.97       12.11      5.50 o 
  -6   2  18       12.38        9.41      2.83 o 
  -5   2  18        2.09        0.00      1.96 o 
  -4   2  18       53.00       46.50      3.96 o 
  -3   2  18       25.52       21.86      5.36 o 
  -2   2  18        7.07        5.27      3.55 o 
  -1   2  18        5.84        7.49      2.26 o 
   0   2  18       13.39       18.54      3.09 o 
   1   2  18        0.59        2.75      4.37 o 
   2   2  18       11.97        7.88      3.05 o 
  -6   3  18       40.86       39.04      4.13 o 
  -5   3  18       82.03       80.75      5.21 o 
  -4   3  18        7.62        7.15      2.20 o 
  -3   3  18        6.34        4.54      2.52 o 
  -2   3  18       42.36       48.99      4.84 o 
  -1   3  18       29.80       31.49      6.96 o 
   0   3  18        0.09        3.41      3.76 o 
   1   3  18        0.42        3.24      4.64 o 
   2   3  18        4.99        2.60      2.85 o 
  -6   4  18        1.85        3.50      2.38 o 
  -5   4  18       23.65       21.41      2.81 o 
  -4   4  18       31.51       26.52      3.85 o 
  -3   4  18        5.91        3.02      2.50 o 
  -2   4  18        1.91        1.81      4.18 o 
  -1   4  18       11.26       10.94      3.09 o 
   0   4  18        4.44        5.08      3.11 o 
   1   4  18       24.22       26.33      5.13 o 
  -6   5  18       26.08       17.21      6.79 o 
  -5   5  18        0.01        1.72      2.90 o 
  -4   5  18        6.43       -0.41      2.66 o 
  -3   5  18        8.61        5.91      2.69 o 
  -2   5  18        0.52        1.82      2.48 o 
  -1   5  18        2.33        0.78      2.43 o 
   0   5  18        0.02       -0.30      2.62 o 
   1   5  18        8.07        7.20      3.53 o 
  -5   6  18       11.87        7.92      3.17 o 
  -4   6  18        2.65        2.81      4.47 o 
  -3   6  18       18.01       27.64      4.01 o 
  -2   6  18        0.74       -0.37      2.74 o 
  -1   6  18        2.32        4.36      2.86 o 
   0   6  18        0.75       -2.00      2.98 o 
  -4   7  18        0.05        0.52      4.55 o 
  -3   7  18        0.00        7.36      5.07 o 
  -2   7  18        0.50       -3.92      4.41 o 
  -1   7  18        0.05        2.98      4.92 o 
  -3  -7  19        1.18       -1.90      4.09 o 
  -4  -6  19        0.00       -3.09      3.31 o 
  -3  -6  19        0.01        2.51      2.95 o 
  -2  -6  19        2.92        6.76      4.07 o 
   1  -6  19       12.76       22.39      6.13 o 
  -4  -5  19        0.18        4.72      2.92 o 
  -3  -5  19        0.01       -0.64      2.50 o 
  -2  -5  19        0.17       -3.06      3.26 o 
  -1  -5  19        1.45        5.24      3.69 o 
   0  -5  19        5.56       10.85      4.78 o 
   1  -5  19        1.35       -4.41      4.41 o 
  -5  -4  19        1.10       -2.54      2.54 o 
  -4  -4  19        3.44       -0.56      2.88 o 
  -3  -4  19        0.46        1.98      3.32 o 
  -2  -4  19        1.72        3.38      3.35 o 
  -1  -4  19        2.74        3.74      5.90 o 
   0  -4  19        0.78        4.29      2.48 o 
   1  -4  19       16.74        8.02      4.55 o 
  -5  -3  19       13.40       15.59      3.52 o 
  -4  -3  19        5.03        2.16      6.68 o 
  -3  -3  19        2.09       -1.20      3.29 o 
  -2  -3  19       15.37       12.91      2.85 o 
  -1  -3  19       11.34        7.58      5.57 o 
   0  -3  19        6.69        7.88      2.56 o 
   1  -3  19       11.78        8.28      3.61 o 
  -5  -2  19       12.21       12.12      6.10 o 
  -4  -2  19       13.88       13.83      3.15 o 
  -3  -2  19        0.26        7.61      3.69 o 
  -2  -2  19       47.24       42.96      4.55 o 
  -1  -2  19        2.06        5.87      2.29 o 
   0  -2  19        0.19        3.89      4.15 o 
   1  -2  19        1.71       10.96      8.70 o 
   2  -2  19        4.20        8.39      4.14 o 
  -5  -1  19        0.09        0.53      2.93 o 
  -4  -1  19       63.98       65.64      5.59 o 
  -3  -1  19       10.72        7.74      2.52 o 
  -2  -1  19        1.08        1.67      2.14 o 
  -1  -1  19        0.61        1.48      2.99 o 
   0  -1  19        0.60        5.55      2.46 o 
   1  -1  19        1.37        3.31      2.29 o 
   2  -1  19       92.06      113.20     10.89 o 
  -6   0  19        0.03        4.58      5.04 o 
  -5   0  19       12.74       11.53      3.62 o 
  -4   0  19        6.00        8.97      2.81 o 
  -3   0  19        5.68        6.94      2.45 o 
  -2   0  19        3.51        2.79      2.82 o 
  -1   0  19        4.01        5.99      2.53 o 
   0   0  19       31.21       44.04      4.63 o 
   1   0  19       14.18       13.18      4.41 o 
   2   0  19        0.21       -1.43      4.12 o 
  -6   1  19       30.02       35.37      6.82 o 
  -5   1  19        1.05        3.33      2.39 o 
  -4   1  19        8.16        7.47      2.27 o 
  -3   1  19        0.57        0.26      2.21 o 
  -2   1  19        2.96        0.50      1.77 o 
  -1   1  19        1.43        0.66      2.22 o 
   0   1  19        1.33        1.39      3.13 o 
   1   1  19        1.74        3.34      2.65 o 
   2   1  19       85.01      117.17     11.66 o 
  -5   2  19       12.12       12.10      3.00 o 
  -4   2  19        0.89        2.82      2.72 o 
  -3   2  19        9.56       10.92      2.97 o 
  -2   2  19       33.29       32.04      4.25 o 
  -1   2  19        0.31        4.85      2.27 o 
   0   2  19       83.43       91.24      6.85 o 
   1   2  19        1.13        3.19      6.89 o 
  -6   3  19        5.07        5.98      4.21 o 
  -5   3  19        5.09        3.36      2.42 o 
  -4   3  19        1.86        2.67      2.70 o 
  -3   3  19        0.12        0.92      3.89 o 
  -2   3  19        1.30       -0.49      4.17 o 
  -1   3  19        0.61        0.45      2.55 o 
   0   3  19       22.58       20.64      3.58 o 
   1   3  19        2.47       -0.23      2.99 o 
  -5   4  19        1.63        1.73      3.31 o 
  -4   4  19        0.24        1.78      3.00 o 
  -3   4  19        1.47        3.63      3.25 o 
  -2   4  19        0.23        7.48      3.02 o 
  -1   4  19        0.05        0.09      2.77 o 
   0   4  19        1.69        1.07      2.73 o 
  -4   5  19        1.06       -4.07      4.44 o 
  -3   5  19        1.09        4.65      3.01 o 
  -2   5  19        1.06       -1.45      2.88 o 
  -1   5  19       12.72       19.47      4.03 o 
  -3   6  19        2.19       -2.78      4.75 o 
  -3  -6  20        5.42        6.96      4.67 o 
  -4  -5  20        1.45       -0.46      4.44 o 
  -3  -5  20        0.08       -0.69      4.18 o 
  -2  -5  20        3.26        1.15      3.69 o 
  -1  -5  20        7.26        2.09      3.75 o 
   0  -5  20        6.48        4.70      4.61 o 
  -4  -4  20        2.74       -0.12      4.75 o 
  -3  -4  20        1.11        1.98      3.35 o 
  -2  -4  20        4.47        9.39      4.15 o 
  -1  -4  20       16.87       16.67      6.86 o 
   0  -4  20       13.43       14.19      3.37 o 
  -5  -3  20        0.10        2.75      3.55 o 
  -4  -3  20        3.33        9.05      3.07 o 
  -3  -3  20        0.04        0.77      3.18 o 
  -2  -3  20        3.22        5.10      4.09 o 
  -1  -3  20       13.52       13.48      3.06 o 
   0  -3  20       17.52       25.52      3.83 o 
  -5  -2  20        1.57        2.61      4.27 o 
  -4  -2  20       15.82       20.56      3.87 o 
  -3  -2  20        1.79        1.55      3.23 o 
  -2  -2  20        3.86        2.61      2.29 o 
  -1  -2  20        1.08        7.45      2.71 o 
   0  -2  20       27.72       40.28      4.75 o 
   1  -2  20        0.29        1.89      3.69 o 
  -5  -1  20        5.17        2.12      3.78 o 
  -4  -1  20        0.08       -0.46      3.46 o 
  -3  -1  20        0.18       -0.10      2.78 o 
  -2  -1  20       13.26       18.16      3.74 o 
  -1  -1  20        2.02        3.45      2.32 o 
   0  -1  20        0.05       -2.85      3.71 o 
   1  -1  20        4.76        6.76      4.12 o 
  -5   0  20        0.04        1.92      3.86 o 
  -4   0  20        0.31        1.03      4.09 o 
  -3   0  20        9.85       10.69      2.89 o 
  -2   0  20        0.39        5.93      2.56 o 
  -1   0  20        5.97       13.80      3.15 o 
   0   0  20       11.43       12.38      3.32 o 
   1   0  20        6.10        3.12      3.98 o 
  -5   1  20        0.00       -3.95      3.95 o 
  -4   1  20        2.20       -0.47      2.84 o 
  -3   1  20        1.11        3.82      2.95 o 
  -2   1  20        0.81       -1.15      2.14 o 
  -1   1  20        0.13        3.37      2.61 o 
   0   1  20       41.14       59.95      6.43 o 
  -5   2  20        3.47       -1.55      5.64 o 
  -4   2  20        1.28        3.13      2.98 o 
  -3   2  20        1.51        4.63      2.81 o 
  -2   2  20        2.14       -0.19      2.56 o 
  -1   2  20        0.03        3.78      6.37 o 
   0   2  20        2.87        7.45      3.22 o 
  -4   3  20        0.00       -1.57      3.06 o 
  -3   3  20        2.11        2.83      3.02 o 
  -2   3  20        0.84        0.41      2.88 o 
  -1   3  20        0.06       -0.94      2.48 o 
  -2  -4  21        0.57        8.22      4.38 o 
  -1  -4  21       15.99       20.13      5.70 o 
  -2  -3  21        0.61       -0.11      4.35 o 
  -1  -3  21        2.30        9.73      3.62 o 
   0  -3  21        1.16        1.63      4.15 o 
  -2  -2  21        1.40        7.24      2.79 o 
  -1  -2  21        0.56       -1.78      2.69 o 
   0  -2  21        0.61       -2.06      3.64 o 
  -3  -1  21        0.20        4.01      3.41 o 
  -2  -1  21        1.87        6.44      2.92 o 
  -1  -1  21        1.90       -0.37      2.76 o 
  -3   0  21        0.02       -0.83      3.32 o 
  -2   0  21        0.89        3.28      2.85 o 
  -1   0  21        6.67        7.67      3.98 o 
  -4   1  21        4.85       -2.55      3.55 o 
  -3   1  21        0.00        2.43      3.64 o 
  -2   1  21       50.47       48.52      7.25 o 
                                                 
